# Supplementary material for: Multi-omics analysis reveals the influence of genetic and environmental risk factors on developing gut microbiota in infants at risk of celiac disease
Source: Microbiome. 2020 Sep 11;8:130. doi: 10.1186/s40168-020-00906-w (PMC7488762; doi:10.1186/s40168-020-00906-w)
Supplement: Supplementary file 3 — Additional file 2: Results of the taxonomic profiling of metagenomic samples. [file 40168_2020_906_MOESM2_ESM.xlsx]

## Sheet: Read me
Multi-omics analysis reveals the influence of genetic and environmental risk factors on developing gut microbiota in infants at risk of celiac disease
Microbiome Journal, 2020
This file contains:
Sequencing_and_profiling_stat	Sample sequencing and profiling statistics
Enrollment	Taxonomic profiling results (bacterial species) at enrollment
3 months	Taxonomic profiling results (bacterial species) at 3 months
4-6 months	Taxonomic profiling results (bacterial species) at 4-6 months
The reported values for taxonomic profiling are absolute abundance scores (see the following link for details)
https://docs.cosmosid.com/docs/sample-dashboard-table#definition-of-columns

## Sheet: Sequencing_and_profiling_stat
Subject_ID	Time_point	Total Sequenced Reads (before QA/trimming)	# of Reads Assigned to the Entire Reference DB	# of Reads Assigned to Bacterial DB only	% of Reads Assigned to Bacterial DB only [3]	# of Unassigned Reads (not mapped to any DB)	% of Unassigned Reads (not mapped to any DB)
subject_5	Enroll	27212694	15083695	14928561	54.8588	12128999	44.5711
subject_5	3_Month	45051267	17863540	17507301	38.8608	27187727	60.3484
subject_6	Enroll	20423120	9473550	9230450	45.1961	10949570	53.6136
subject_6	4-6_Month	32787973	13918042	13602824	41.4872	18869931	57.5514
subject_6	3_Month	28956744	16088796	15919795	54.9778	12867948	44.4385
subject_8	3_Month	19802445	7599094	7537914	38.0656	12203351	61.6255
subject_8	Enroll	25554558	7577242	7386285	28.904	17977316	70.3488
subject_9	4-6_Month	22472986	3625747	2886129	12.8427	18847239	83.8662
subject_9	Enroll	27031245	8360747	7726156	28.5823	18670498	69.0701
subject_10	4-6_Month	22244815	6640969	6569177	29.5313	15603846	70.146
subject_10	Enroll	27808422	12509137	12318820	44.2989	15299285	55.0167
subject_11	Enroll	24872437	8878232	8753546	35.1938	15994205	64.3049
subject_12	3_Month	21847300	7280318	7152479	32.7385	14566982	66.6763
subject_12	4-6_Month	30163958	10311347	10012269	33.1928	19852611	65.8157
subject_13	Enroll	41292555	17479364	17097601	41.406	23813191	57.6695
subject_13	4-6_Month	78730137	21967088	21709982	27.5752	56763049	72.0982
subject_13	3_Month	18768694	8224811	8077664	43.038	10543883	56.178
subject_23	4-6_Month	42760412	24545480	24147129	56.4708	18214932	42.5977
subject_14	4-6_Month	42440122	18911336	17645076	41.5764	23528786	55.44
subject_14	Enroll	37442886	15742390	14355258	38.3391	21700496	57.9563
subject_14	3_Month	36694334	11799985	10316097	28.1136	24894349	67.8425
subject_17	4-6_Month	49104362	11068021	10046303	20.4591	38036341	77.4602
subject_18	4-6_Month	43354228	30400864	30031794	69.2707	12953364	29.878
subject_18	3_Month	36963232	20538728	20145589	54.5017	16424504	44.4347
subject_19	Enroll	59434822	14806627	12389894	20.8462	44628195	75.0876
subject_19	3_Month	36890108	14369013	13891658	37.6569	22521095	61.0491
subject_20	Enroll	33977342	3722803	3303174	9.7217	30254539	89.0433
subject_20	3_Month	39493062	13477925	13038406	33.0144	26015137	65.8727
subject_20	4-6_Month	35673310	16398737	16274175	45.62	19274573	54.0308
subject_21	Enroll	50591152	20755420	19940710	39.4154	29835732	58.9742
subject_21	3_Month	45488626	26267464	25911939	56.9636	19221162	42.2549
subject_21	4-6_Month	42293396	18570248	17937711	42.4126	23723148	56.0918
subject_22	Enroll	49725570	10073536	8070100	16.2293	39652034	79.7417
subject_22	3_Month	47416666	17350388	16897474	35.6361	30066278	63.4087
subject_22	4-6_Month	36717682	15137499	14954699	40.7289	21580183	58.7733
subject_23	3_Month	41577518	24386420	23974669	57.6626	17191098	41.3471
subject_23	Enroll	57106530	38264588	37256097	65.2396	18841942	32.9944
subject_24	Enroll	56093810	19718020	19625598	34.9871	36375790	64.8481
subject_24	4-6_Month	34212150	20948802	20831767	60.89	13263348	38.7679
subject_24	3_Month	42326354	24495822	24304208	57.421	17830532	42.1263
subject_25	4-6_Month	51287562	19631272	19321155	37.6722	31656290	61.7231
subject_25	Enroll	48349272	29862896	29285779	60.5713	18486376	38.2351
subject_25	3_Month	44898924	24532520	24247611	54.0049	20366404	45.3606
subject_26	Enroll	33788426	20073544	19778685	58.5369	13714882	40.5905
subject_26	4-6_Month	32098204	10969543	10842026	33.7777	21128661	65.8251
subject_26	3_Month	36759336	11896143	11778660	32.0426	24863193	67.6378
subject_27	Enroll	56148162	4862435	2617443	4.66167	51285727	91.34
subject_27	3_Month	41800546	16130265	15446675	36.9533	25670281	61.4114
subject_28	Enroll	55806126	21558668	21477863	38.4866	34247458	61.3686
subject_28	4-6_Month	49579036	25979438	25760842	51.9591	23599598	47.6
subject_28	3_Month	44324786	18040358	17411205	39.281	26284428	59.2996
subject_29	Enroll	39093544	21443904	21276969	54.4258	17649640	45.1472
subject_29	4-6_Month	41675970	22978080	22739990	54.5638	18697890	44.8649
subject_29	3_Month	41997584	22611992	22449678	53.4547	19385592	46.1588
subject_30	3_Month	46742328	3551632	1109644	2.37396	43190696	92.4017
subject_30	Enroll	43577496	14541847	13193564	30.2761	29035649	66.6299
subject_30	4-6_Month	39440480	11467951	10941720	27.7424	27972529	70.9234
subject_31	3_Month	44693414	16649960	16409551	36.7158	28043454	62.7463
subject_31	Enroll	37782464	22076998	21759145	57.5906	15705466	41.5681
subject_31	4-6_Month	52764552	23882560	23526418	44.5875	28881992	54.7375
subject_2	Enroll	22130507	2254833	2160227	9.76131	19875674	89.8112
subject_2	3_Month	25175305	3754509	3641311	14.4638	21420796	85.0865
subject_3	3_Month	24668025	10696767	10568342	42.8423	13971258	56.6371
subject_4	Enroll	47800154	16111023	15958975	33.3869	31689131	66.295
subject_7	3_Month	30310279	6028420	5693987	18.7857	24281859	80.111
subject_8	4-6_Month	33172772	9664457	9537525	28.7511	23508315	70.8663
subject_9	3_Month	32100490	8747989	8659945	26.9776	23352501	72.7481
subject_10	3_Month	28928831	9714219	9589894	33.15	19214612	66.4203
subject_11	3_Month	35532820	11094394	10766259	30.2995	24438426	68.7771
subject_12	Enroll	37076457	13372763	13050461	35.1988	23703694	63.9319
subject_16	Enroll	45049252	17267610	16922206	37.5638	27781642	61.6695
subject_16	3_Month	63556597	16369434	15848784	24.9365	47187163	74.2443
subject_16	4-6_Month	53050848	14729767	14522375	27.3744	38321081	72.2346
subject_17	Enroll	47232122	14745491	14061753	29.7716	32486631	68.7808
subject_17	3_Month	45683157	14393363	14147355	30.9684	31289794	68.4931
subject_15	Enroll	117891758	20981818	20643801	17.5108	96909940	82.2025
subject_7	4-6_Month	33655845	10984901	10869883	32.2972	22670944	67.3611
subject_15	4-6_Month	49349221	32286256	32086568	65.0194	17062965	34.576
subject_15	3_Month	45493750	20450484	18264660	40.1476	25043266	55.0477
subject_3	Enroll	33457336	13774931	13254456	39.616	19682405	58.8284
subject_3	4-6_Month	157795635	56351384	54690240	34.6589	101444251	64.2884
subject_1	Enroll	23996605	7720451	7587270	31.6181	16276154	67.8269
subject_1	4-6_Month	21249634	8261667	8165452	38.4263	12987967	61.1209
subject_1	3_Month	18181198	5985643	5912345	32.519	12195555	67.0778
subject_2	4-6_Month	47307378	12880819	12494165	26.4106	34426559	72.7721
subject_4	3_Month	31552414	17084580	16991573	53.8519	14467834	45.8533
subject_4	4-6_Month	25952676	10234251	10125103	39.0137	15718425	60.5657

## Sheet: Enrollment
Taxonomy	subject_5	subject_6	subject_8	subject_9	subject_10	subject_11	subject_13	subject_14	subject_19	subject_20	subject_21	subject_22	subject_23	subject_24	subject_25	subject_26	subject_27	subject_28	subject_29	subject_30	subject_31	subject_2	subject_4	subject_12	subject_16	subject_17	subject_15	subject_3	subject_1
Bacteroides_u_s	122607	23878688	757820	0	47286	3509055	0	2195930	14373408	3220629	0	158145	56627	226817	76551940	11294254	3903359	0	872	12930	27822534	10282	10091	67627	200471	944974	24327	5849074	31581
Bacteroides_fragilis	124457	23805388	0	0	2229	3510392	3353	0	12493	28126	0	17015120	391	2860	80810450	14098810	440544	0	0	0	28293568	9315	10362	57735	0	36037	24336	145485	0
Bifidobacterium_bifidum	8214	0	51363	0	10346	0	0	0	0	0	6798	0	9824642	14295057	0	0	0	46357	51451	42266916	5056288	15307	17458	11237	7409	1268351	35646240	32874304	0
Ruminococcus_gnavus	0	0	801456	0	1709754	0	7874624	0	14485	0	0	260683	118464	2168048	1974961	653270	79366	26921984	44937	43050	0	0	16660	0	1575807	7435	917726	5791295	4169
Bifidobacterium_pseudocatenulatum	5048	0	17670494	0	26327	0	0	1480378	0	0	17648	235576	11495937	25649946	0	103826	3602	17110	5280	0	334911	34752830	11305	11473	0	37367	583820	6386	0
Bacteroides_caccae	0	0	0	0	0	0	0	0	0	0	0	0	216841	1987042	12701	1043822	28614	0	0	0	0	0	0	0	16244679	17769	47737	8767686	0
Bacteroides_dorei	0	0	0	0	7064	0	0	0	14451045	33334	0	20542386	19844	63274	78740	1371449	277072	0	0	0	0	0	0	0	155618	0	0	145777	31765
Klebsiella_oxytoca	0	0	28582	0	0	0	116155	166952	0	0	2040544	0	19402	67882	32154	0	0	38337	0	0	11852	0	3309166	27219360	0	0	18859	11123	0
Bifidobacterium_longum	4055681	20023	129754	0	6243007	2720	0	66910	44059	863	4277820	16417	58414	83254	813664	351769	24667	699	780633	7978	48891	18743	714	1212	18132	9262370	251444	92350	1157
Klebsiella_u_s	0	0	35835	0	0	0	113563	123119	0	3800	2275407	4248	19340	68125	35762	7351	9210819	31975	0	0	0	0	60296	24714784	0	0	2223	0	0
Enterobacter_u_s	0	31536	535	17132700	0	4728	0	16787	1805	0	2457	0	67	90	0	0	3702	33328	0	0	10949	0	0	48083308	0	0	1141267	3272	0
Bacteroides_uniformis	0	0	0	0	0	11266	0	0	1392139	0	0	2206	68996	345307	4638	1113029	832236	0	0	0	0	6652	0	5644	0	18191	0	5966341	11356
Bacteroides_thetaiotaomicron	0	0	0	0	0	0	0	0	55985	0	0	6765	0	0	0	257264	3214379	0	0	0	0	0	0	0	0	0	0	14044526	15483
Clostridium_u_s	0	0	118892	273451	22880	33840204	2632610	4717590	0	16902	0	170738	21162	107768	0	105655	9953	9122568	54680	17996	0	0	0	0	2431	0	1850	0	0
Clostridiales_u_s	0	0	143871	0	496491	0	10432035	5163568	4236	3228400	0	16822	3226	151482	0	42389	1270	560530	13029	10396332	0	0	0	30	25309	2424	1872701	4575	1274
Bifidobacterium_u_s	16951	2023	58084	0	0	188	264455	2037	2050	0	16176	0	4483	61808	0	2377	0	7663827	1369314	2557	16292	6048	43672630	257	0	0	1613	7028	0
Lachnospiraceae_bacterium	0	0	783619	0	1556196	0	2813043	5129547	1439241	22798	0	194330	0	0	1756519	591354	30068	8984408	207944	0	0	0	14932	0	1532339	0	474603	0	0
Veillonella_u_s	381299	11510	813	65168	757	0	2253	87946	0	15624	9761	5897	34583	94639	88174	38361	844	10682	84483	77616	12992	0	1986691	1805	2814	55478	184895	2306	1034376
Bacteroides_rodentium	0	0	0	0	0	0	0	0	0	0	0	0	0	0	0	780915	560469	0	0	0	0	0	0	0	0	0	0	3985671	0
Klebsiella_pneumoniae	24503	0	4156	8963	0	2882	0	2646	2169	24696	36430	2082	7220	31569	386	0	9656426	763	78	876	31977	0	31425	9276	53	0	7844	0	29
Klebsiella_variicola	23870	0	109486	0	0	0	0	124703	0	0	0	0	0	0	0	0	9511374	6216	0	0	0	0	8905	0	0	0	0	0	0
Tyzzerella_nexilis	3293	0	10150	0	2914163	0	1133987	0	29193	0	0	0	9013	20485	28199	18795	98128	0	0	63495	0	0	0	72287	0	0	139289	14283	16729
Enterobacter_cloacae	0	31297	0	16070336	0	4728	0	12924	0	4293	0	0	0	0	0	0	0	1512	0	0	0	0	0	23840648	0	0	1066098	7134	0
Akkermansia_muciniphila	0	0	0	0	0	0	0	0	0	0	609389	0	844720	160826	0	338243	16806	0	0	0	0	18383	0	7805	0	46989	0	0	0
Bacteroides_stercoris	0	0	0	0	0	0	0	0	1809749	0	0	26841	0	0	24666072	37873	88085	0	0	0	0	0	0	0	0	0	0	21399	21211
Bacteroides_faecis	0	0	0	0	0	0	0	0	0	0	0	0	0	0	0	34485	348736	0	0	0	0	0	0	0	0	3559	0	1726230	0
Clostridium_butyricum	0	0	0	0	0	0	0	0	0	5562	0	0	0	0	0	0	0	0	0	0	14633	0	0	26280518	0	0	0	0	0
Streptococcus_equinus	0	0	0	0	122934	0	0	0	0	0	0	0	0	0	0	0	0	11963	34189356	0	0	0	0	2026735	0	0	0	0	0
Streptococcus_pasteurianus	0	0	0	0	0	0	0	0	0	0	0	0	0	0	0	0	0	11971	33898740	0	0	0	0	55883	0	0	0	1187785	0
Klebsiella_michiganensis	0	0	0	0	0	0	0	0	0	0	0	0	0	0	0	0	0	0	0	0	0	0	0	0	0	0	0	0	0
Flavonifractor_plautii	0	0	133317	0	378936	0	2748043	4538512	0	0	0	156745	22010	570705	0	92746	94389	9496356	13005	10599	0	0	0	0	0	0	0	0	0
Bacteroides_ovatus	0	580632	0	0	0	86413	0	0	3029	0	0	15355	27432	98117	0	55635	254272	1258	0	1090387	0	0	0	0	1275	0	0	162972	0
Clostridium_orbiscindens	0	0	133842	0	315332	0	2600624	4663113	0	0	0	157370	21715	536962	0	98675	105776	9189232	0	11749	0	0	0	0	0	0	0	0	0
Serratia_marcescens	0	0	0	0	0	18074276	0	5632	0	9402564	1238762	0	0	0	0	0	0	0	0	0	0	0	66762	0	0	0	0	0	0
Bifidobacterium_breve	16624	62378	16849	0	177668	8729	0	2303	1303	517	32266	126938	17596	50912	1605	1271	99492	151	7288	67275	772753	21127	1523	3070	858539	513796	47903	5335	0
Clostridium_paraputrificum	0	0	2127434	0	0	0	0	2225798	0	5349139	2453	0	0	2992	0	0	7621	6767	31677	0	0	0	0	0	0	0	16583	0	0
Leclercia_adecarboxylata	9995	0	0	23758068	11177	0	0	0	0	0	0	0	0	0	0	0	0	0	0	0	0	0	0	0	0	0	0	0	0
Enterococcus_hirae	0	0	0	0	0	0	0	0	0	0	0	0	0	0	0	0	0	0	0	0	0	0	0	0	0	0	0	0	0
Ruminococcus_u_s	0	0	0	0	7879	0	0	0	0	0	0	1526	1617798	2757157	0	41055	34210	19855	0	14686249	0	0	0	0	0	0	0	242613	3651
Faecalibacterium_prausnitzii	0	0	0	0	0	0	0	0	0	0	0	0	0	0	0	1945670	8319	0	0	43070	0	0	0	0	0	0	0	4769	10901
Enorma_massiliensis	0	0	3883209	0	0	0	0	0	0	0	0	0	0	0	0	0	0	0	0	0	0	0	0	0	0	0	0	0	0
Veillonella_dispar	304561	24169	697	24617	0	3570	0	103351	0	0	3654	9199	58585	156992	594341	97755	871	10174	78815	159316	16104	0	3692	1717	1862	366084	154026	2166	393245
Enterobacter_ludwigii	0	0	0	17156784	0	0	0	0	0	0	0	0	0	0	0	0	0	0	0	0	0	0	0	0	0	0	137108	0	0
Clostridium_hathewayi	0	0	769975	0	0	0	0	2175273	0	3198629	0	12436	0	14730	0	8171	8121	0	0	0	0	0	0	0	37670	0	0	0	0
Clostridium_perfringens	0	0	141907	0	0	0	0	11050	0	14074	0	0	0	0	0	0	0	0	1643	0	0	0	54507	0	0	0	0	0	0
Lachnospiraceae_u_s	0	0	0	0	0	0	0	0	0	0	0	0	254594	541329	0	0	0	0	0	10667118	0	0	0	0	0	0	0	0	0
Staphylococcus_epidermidis	1599	33959	0	2062	0	11721	19933	697	3337	93361	448	1339	0	0	0	3768	697455	0	30796	5398	1049	3401356	1555689	31700	0	4402	0	0	0
Streptococcus_australis	18500	0	0	0	0	0	0	0	0	0	0	0	1205	5111	0	0	0	0	0	6304	1897	0	0	0	0	3295	6735	0	0
Serratia_liquefaciens	0	0	0	0	0	0	0	0	0	0	0	0	0	0	0	0	0	366070	0	0	0	0	0	0	0	0	0	0	0
Streptococcus_gallolyticus	0	0	0	0	0	0	0	0	0	0	0	0	0	0	0	0	0	6603	12540034	0	0	0	0	48440	0	0	0	333438	0
Veillonella_atypica	9522	2825	0	0	0	0	0	14922	0	0	9825	0	8372	37483	75558	6265	0	0	7800	76954	4749	0	0	10536	0	17676	190642	0	177919
Bacteroidales_u_s	0	0	0	0	0	0	0	0	0	0	0	0	0	0	0	0	0	0	0	0	91	0	0	0	0	0	0	1038	0
Blautia_u_s	0	0	0	0	0	0	0	0	0	0	0	0	11370	55020	0	37951	4300	14570	0	12252166	0	0	0	0	0	0	10068	8046	0
Bifidobacterium_dentium	0	0	0	0	0	0	481194	0	0	0	0	0	1059	2727	0	0	0	61902	1608895	0	2898	1298	8295218	0	0	0	1311	0	0
Bacteroides_plebeius	0	0	0	0	0	0	0	0	0	0	0	0	0	0	0	488707	14480	0	0	0	0	0	0	0	0	0	0	605947	0
Escherichia_coli	116	226	35099	6456	7460	88	381	1314	532965	127	0	1432	6531	4502	15564	1152	268	110075	3476821	24318	509	310765	154	52804	2827	452631	11843	21422	1587486
Bacteroides_eggerthii	0	0	0	0	0	0	0	0	0	0	0	4442	0	0	194675	2003360	8786364	0	0	0	0	0	0	0	4030	0	0	0	0
Streptococcus_lutetiensis	0	0	0	0	518706	0	0	0	4987	0	0	0	0	0	0	0	0	162200	219074	0	13955	0	0	8468277	0	0	0	31496	0
Serratia_u_s	0	0	0	0	0	2561320	0	0	0	6953182	924625	0	0	0	0	0	0	0	0	0	0	0	0	0	0	0	0	0	0
Streptococcus_u_s	61508	1381	0	3423	6566	10593	6860	6249	7013	0	19559	1325	4023	19372	7293	8294	5144	2102	211971	23879	73518	118443	48395	476864	5930	47566	159928	11937	3661
Parabacteroides_u_s	0	0	0	0	0	0	0	0	241935	0	0	4979	50704	121926	8535	68287	26097	0	0	1066	0	0	0	10950	94963	1016378	0	380122	0
Propionibacterium_u_s	24	23892	836	38	139	555	60	123	44	5075	94	0	0	1465	22	1051	588541	445	49530	2087	2693	0	0	0	33494	1967	4243	21620	2926
Bacteroides_xylanisolvens	0	7608	0	0	0	0	0	0	0	0	0	102522	3003	27131	0	9064	44117	0	0	0	0	0	0	0	4478	0	0	700947	887
Bifidobacterium_catenulatum	0	0	0	0	4406	0	4181	8642	0	0	0	3770	0	0	0	1653	0	7618	29870	0	4207	0	0	0	16809	10930	5858253	14694	0
Propionibacterium_acnes	0	0	0	0	0	0	0	0	0	0	0	0	0	0	0	3407	611056	0	5032	0	0	0	0	0	0	0	0	0	0
Erysipelotrichaceae_bacterium	0	0	94443	0	8024	0	3663	0	1020	0	0	0	0	13147	0	9479	758	0	13909	0	0	0	0	0	0	0	0	1854	1715
Streptococcus_salivarius	19674	1100	0	3468	0	19092	5693	0	6533	0	10421	0	9784	50417	4627	2101	6203	1604	167105	8431	50633	90668	49562	397132	0	35155	166352	7894	0
Bacteroides_vulgatus	0	0	0	0	35319	0	0	0	127817	0	0	277562	63759	196670	14838	46103	209695	0	0	0	0	0	0	0	373726	435	698	519730	0
Collinsella_u_s	0	0	559999	0	0	0	0	0	0	0	0	0	895387	3089580	0	29213	8216	0	0	0	0	0	0	0	0	0	0	1398969	0
Enterococcus_raffinosus	0	0	5505	0	0	0	0	0	0	0	0	0	0	0	0	0	0	0	0	0	0	0	0	0	0	0	0	0	0
Parabacteroides_merdae	0	62	0	0	0	0	0	0	12755	0	0	0	0	0	15416	236166	483751	0	0	0	0	0	0	0	0	0	0	949452	0
Citrobacter_u_s	0	0	22755	0	0	0	0	5787406	0	0	0	2090	0	10961	1155	0	0	266006	0	0	0	0	0	1020	0	0	3645	0	0
Veillonella_parvula	322478	1721	822	0	536	0	0	104780	0	0	0	21813	112947	301935	23269	5415	691	11153	81049	9038	45308	0	2658	1888	2623	8234	173435	1844	29543
Staphylococcus_u_s	1656	2265	0	1326	0	41231	0	539	8470	84891	0	1105	1312	3564	205	2445	398425	0	0	0	718	3236976	12290	49964	783	0	0	632	637
Lactobacillus_rhamnosus	0	8844	0	0	0	1301	0	0	0	0	0	0	0	0	0	9598	0	1213020	0	0	184011	0	2563	902	302808	2215	404639	0	0
Citrobacter_freundii	0	0	14622	0	2246	0	0	5624206	0	0	0	2166	0	1621	1208	0	0	267030	0	0	0	0	279	0	0	0	9085	0	0
Citrobacter_braakii	0	0	52533	0	0	0	0	5702358	0	0	0	0	0	0	0	0	0	0	0	0	0	0	0	0	0	0	15741	0	0
Streptococcus_macedonicus	0	0	0	0	0	0	0	0	0	0	0	0	0	0	0	0	0	0	6547580	0	0	0	0	45822	0	0	0	208042	0
Alistipes_putredinis	0	0	0	0	0	0	0	0	0	0	0	0	83997	40014	0	2424633	2487	0	0	0	0	0	0	0	0	0	0	0	0
Porphyromonas_u_s	0	0	0	0	0	0	0	0	158231	0	0	0	152883	350329	0	52222	16031	0	0	0	0	0	0	10980	10605	674849	0	285943	0
Bacteroides_finegoldii	0	0	0	0	0	0	0	0	6739	0	0	9575	10718	34360	26373	350961	4603488	0	0	0	0	0	0	0	0	0	0	33266	0
Parabacteroides_distasonis	0	0	0	0	0	0	0	0	131850	0	0	8168	63027	482	4036	95962	12438	0	0	0	0	0	0	11198	10629	255145	0	483656	0
Collinsella_aerofaciens	0	0	602519	0	0	0	0	0	0	0	0	0	792850	0	0	32096	8233	0	0	0	0	0	0	0	0	0	0	1238772	0
Ruminococcus_bromii	0	0	0	0	0	0	0	0	0	0	0	0	0	0	0	1804252	13597	0	0	0	0	0	0	0	0	0	0	3685	0
Bacteroides_cellulosilyticus	0	0	0	0	0	0	0	0	0	0	0	0	0	0	0	2227237	1424865	0	0	0	0	0	0	0	0	0	0	21982	0
Clostridium_clostridioforme	0	0	235	0	22248	0	223	0	0	8230	0	0	0	11937	0	141135	15372	0	0	3130	0	0	0	0	294	0	2876384	286	0
Enterococcus_avium	0	0	0	0	188853	0	0	0	0	0	0	0	13717	91913	0	0	0	0	0	0	0	0	0	0	0	0	0	0	0
Haemophilus_parainfluenzae	13086	19323	0	0	0	2862	0	0	0	0	0	0	340342	0	0	47519	2626	18737	0	10784	456761	0	9056	875068	0	538817	0	0	10884
Coprococcus_u_s	0	0	0	0	10629	0	10919	0	0	0	0	0	260203	556264	0	357487	0	33940	0	0	0	0	0	0	20205	0	0	10600	0
Bifidobacterium_kashiwanohense	11501	0	307435	0	41971	0	0	23071	0	0	28205	5418	323080	0	6892	39835	5317	8108	20219	38	29823	0	39302	0	0	29520	458855	25428	0
Peptoclostridium_difficile	687	0	152368	0	65104	0	469	25835	308	0	0	3565	15674	35692	749	15904	1339	154301	232	765	0	0	13691	0	6887	0	0	841	10009
Serratia_nematodiphila	0	0	0	0	0	2576869	0	0	0	1080982	137005	0	0	0	0	0	0	0	0	0	0	0	0	0	0	0	0	0	0
Enterococcus_casseliflavus	0	0	323145	0	0	0	0	0	0	0	0	0	0	0	0	0	0	65746	0	0	0	0	0	0	0	0	242930	11153	0
GlobalTree_u_s	0	0	0	0	0	0	860557	0	0	99	0	0	0	0	0	0	0	275	0	0	0	0	0	0	0	0	0	0	0
Bacteroides_sartorii	0	0	0	0	0	0	0	0	133519	0	0	214884	0	60996	0	40785	167364	0	0	0	0	0	0	0	149877	0	0	252560	0
Enterococcus_flavescens	0	0	301434	0	0	0	0	0	0	0	0	0	0	0	0	0	0	70311	0	0	0	0	0	0	0	0	249874	11199	0
Streptococcus_infantarius	0	0	0	0	124533	0	0	0	0	0	0	0	0	0	0	0	0	0	0	0	0	0	0	2068443	0	0	0	0	0
Blautia_wexlerae	0	0	7465	0	0	0	0	5059	0	0	0	4561	834952	1430309	5619	46620	39154	18317	0	0	0	0	0	0	0	0	5689	127854	3402
Streptococcus_vestibularis	5214	0	0	219065	0	0	0	0	0	0	0	0	0	0	0	0	0	0	25077	506208	4811	9453	15175	18791	0	0	22367	0	0
Bacteroides_massiliensis	0	0	0	0	0	0	0	0	137820	0	0	201847	0	0	0	237810	163547	0	0	0	0	0	0	0	110865	64039	0	112475	0
Paraprevotella_clara	0	0	0	0	0	0	0	0	0	0	0	0	0	0	0	2645024	357459	0	0	0	0	0	0	0	0	0	0	0	0
Lactobacillus_casei	0	0	5881	717614	0	0	252454	0	0	0	0	8404	0	0	0	0	0	1413	0	38809	3146	0	0	0	2600	0	0	41811	0
Lactobacillus_paracasei	0	0	4034	681824	0	0	166357	0	0	0	0	8744	0	0	0	0	0	976	0	0	3060	0	0	0	585	0	0	47677	0
Erysipelatoclostridium_ramosum	0	0	65139	0	14102	0	0	0	0	0	0	6435	0	66213	0	24528	0	0	4852	0	0	0	0	0	16572	0	0	0	0
Ruminococcus_torques	0	0	0	0	9499	0	0	0	1405252	0	0	0	0	17262	0	7923	29019	0	0	0	0	0	0	0	0	0	0	0	0
Bifidobacterium_adolescentis	0	0	21421	0	2405	0	0	1640	0	0	0	0	203964	479706	5408	24719	0	3323	81718	7184	10508	1339	22095	1926	0	2056	47909	176950	1529
Lactobacillus_gasseri	91566	58088	0	0	0	8830	27043	0	0	0	362503	0	0	0	0	0	0	0	0	0	18913	0	1011220	0	0	0	0	355254	0
Clostridium_symbiosum	0	0	0	0	28183	0	0	0	0	0	0	0	0	0	0	1487	18934	0	0	7124	0	0	0	0	0	0	0	0	0
Faecalibacterium_cf	0	0	0	0	0	0	0	0	0	0	0	0	0	0	0	1632480	3348	0	0	0	0	0	0	0	0	0	0	0	3423
Intestinibacter_bartlettii	0	0	5443	8504	1377	0	0	0	0	0	0	1021	1612	35663	0	1231	4138	0	0	0	0	0	0	0	0	0	0	0	0
Enterobacter_aerogenes	0	0	0	0	0	0	0	0	0	0	0	0	97	65	0	0	0	61	0	0	0	0	1236	0	0	0	0	0	0
Parabacteroides_johnsonii	0	0	0	0	0	0	0	0	11408	0	0	0	0	0	0	62442	123777	0	0	0	0	0	0	0	0	0	0	214029	0
Enterococcus_faecium	148	0	127723	0	394	0	570	0	0	356	1368	0	35	0	0	0	0	281	111	0	587	0	82	1807	0	0	7626	0	0
Actinomyces_u_s	0	0	0	513427	15271	0	124955	0	0	0	2306	0	10100	88424	0	0	24520	2988	0	317245	33144	0	0	0	0	8857	33570	0	0
Coprobacillus_u_s	0	0	101426	0	16063	0	0	0	0	2412	0	7484	3084	188678	0	20075	866	328713	7754	0	0	0	0	0	13690	0	0	0	0
Anaerostipes_caccae	0	0	57825	0	11748	0	0	0	0	0	0	0	0	0	0	0	0	0	0	0	0	0	0	0	0	0	0	0	0
Ruminococcus_bicirculans	0	0	0	0	0	0	0	0	0	0	0	0	0	0	0	668386	0	0	0	0	0	0	0	0	0	0	0	0	0
Christensenella_timonensis	0	0	27876	0	32032	0	0	109310	0	16617	0	0	0	28628	0	121893	31629	0	0	0	0	0	0	0	13785	0	22578	38253	0
Eubacterium_eligens	0	0	0	0	0	0	0	0	0	0	0	0	0	0	0	856058	3594	0	0	0	0	0	0	0	0	0	0	0	0
Paraprevotella_xylaniphila	0	0	0	0	0	0	0	0	0	0	0	0	0	0	0	839176	117915	0	0	0	0	0	0	0	0	0	0	0	0
Streptococcus_mitis	18228	637	0	0	8114	11888	535	3024	0	1885	5746	8879	16134	3686	1254	481	526	1127	845	13886	20150	47571	5237	4104	59046	10728	17875	0	0
Enterococcus_u_s	0	0	0	312	20072	0	407	0	0	0	0	0	0	358160	0	0	0	0	0	0	1550	0	0	0	0	0	106143	0	2831
Blautia_hansenii	0	0	14748	0	0	0	13562	0	0	0	0	0	4799	72564	0	3726	0	0	212060	0	0	0	0	0	8787	0	486688	0	0
Lactococcus_garvieae	0	0	0	0	0	0	0	0	0	0	0	0	0	0	0	0	0	0	0	0	0	0	0	0	0	0	0	0	0
Clostridium_bolteae	0	0	0	0	15054	0	0	0	0	11286	0	0	0	0	0	12340	14969	0	0	0	0	0	0	0	0	0	246542	0	4465
Staphylococcus_hominis	0	0	0	0	0	42163	0	0	4735	85249	0	0	0	0	0	0	719	0	0	0	0	0	0	351595	0	0	0	0	0
Anaerostipes_u_s	0	0	40892	0	11517	0	0	0	0	0	0	0	0	0	0	0	0	0	0	0	0	0	0	0	0	0	0	0	0
Barnesiella_intestinihominis	0	0	0	0	0	0	0	0	0	0	0	0	0	0	0	810328	0	0	0	0	0	0	0	0	0	0	0	0	0
Clostridium_innocuum	0	0	16930	0	5014	0	0	0	0	0	0	0	2746	89325	0	22842	0	0	9880	0	0	0	0	0	0	0	0	0	0
Streptococcus_parasanguinis	48109	0	0	922	2999	0	3129	4602	8769	0	7691	0	3740	7539	0	9908	5797	2523	15821	19046	37865	0	0	3466	5165	32940	92853	2658	5854
Streptococcus_peroris	47012	0	924	0	75317	0	0	4382	0	0	4872	2690	1761	2861	5245	0	3304	25622	0	13633	70727	0	0	0	7638	0	105396	0	0
Alistipes_shahii	0	0	0	0	0	0	0	0	0	0	0	0	0	0	0	1009139	0	0	0	0	0	0	0	0	0	0	0	0	0
Clostridium_citroniae	0	0	0	0	0	0	0	94841	0	64892	0	21812	0	0	0	2752	5408	0	0	0	0	0	0	0	0	0	0	39784	0
Roseburia_intestinalis	0	0	79	0	0	0	144	0	0	0	0	0	0	0	0	122161	20239	0	0	0	0	0	0	0	0	0	0	0	0
Bacteroides_coprocola	0	0	0	0	0	0	0	0	0	0	0	0	0	0	0	56922	0	0	0	0	0	0	0	0	0	0	0	18361	0
Parasutterella_excrementihominis	0	0	0	0	9543	0	0	0	0	0	0	0	811995	44322	0	0	342341	0	0	0	0	0	0	0	0	0	0	0	0
Megasphaera_micronuciformis	0	0	0	0	0	0	0	126603	0	0	0	0	0	0	0	0	0	0	0	0	0	0	0	0	0	0	12384	0	0
Rothia_mucilaginosa	25366	0	0	6628	12620	6397	0	0	0	0	0	0	6134	0	0	0	20712	0	0	22511	113316	0	0	56843	0	56690	43103	0	11418
Phascolarctobacterium_u_s	0	0	0	0	0	0	0	0	0	0	0	0	0	0	0	37202	422313	0	0	0	0	0	0	0	0	0	0	0	0
Eubacterium_hallii	0	0	77379	0	0	0	0	0	0	0	0	0	0	0	0	122778	71276	0	0	0	0	0	0	0	0	0	0	0	0
Subdoligranulum_u_s	0	0	0	0	0	0	0	0	0	0	0	0	40377	135410	0	38113	68015	0	0	0	0	0	0	0	326476	0	0	0	0
Burkholderiales_bacterium	0	0	0	0	9311	0	0	0	0	0	0	0	775410	42159	0	0	326579	0	0	0	0	0	0	0	0	0	0	0	0
Oscillibacter_u_s	0	0	0	0	0	0	0	0	0	0	0	0	21294	44261	0	630861	104200	22860	0	0	0	0	0	0	0	0	0	0	0
Sutterella_wadsworthensis	0	0	0	0	0	0	0	0	0	0	0	0	0	0	0	410947	0	0	0	0	0	0	0	0	0	0	0	0	0
Bacteroides_clarus	0	0	0	0	0	0	0	0	9123	0	0	9898	0	0	43572	947122	42158	0	0	0	0	0	0	0	0	0	0	0	0
Eubacterium_limosum	0	0	0	0	1018069	0	0	0	8739	0	0	0	0	0	0	4926	0	0	0	0	0	0	0	0	0	0	0	0	0
Actinomyces_urogenitalis	0	0	0	0	0	0	0	0	0	0	0	0	11969	0	0	0	0	0	0	0	0	0	0	0	0	0	0	0	0
Enterobacteriaceae_u_s	0	0	351	142267	0	0	0	0	0	0	0	0	0	25	0	0	0	0	0	0	0	0	0	14	0	0	0	0	0
Odoribacter_splanchnicus	0	0	0	0	0	0	0	0	0	0	0	0	0	0	0	307646	187048	0	0	0	0	0	0	0	0	0	0	0	0
Enterococcus_faecalis	114	1125	97	321907	29020	52	11529	0	0	0	0	0	671	1447	0	1066	1166	41	173	14275	176	0	1693	0	1200	176	986	1719	253
Hafnia_paralvei	0	0	0	0	0	0	0	0	0	0	0	0	0	0	0	0	0	0	0	0	0	0	0	0	0	0	0	0	0
Anaerotruncus_colihominis	0	0	0	0	0	0	0	7111	0	0	0	559263	0	0	0	42109	14332	0	0	0	0	0	0	0	195618	0	0	0	0
Bifidobacterium_scardovii	18380	0	0	0	15553	0	0	0	0	0	7769	0	0	0	0	0	0	0	0	0	0	0	0	0	0	16984	17698	0	0
Bacteroidales_bacterium	0	0	0	0	0	0	0	0	0	0	0	0	0	0	0	690974	108874	0	0	0	0	0	0	0	0	0	0	0	0
Negativicoccus_succinicivorans	0	811	0	0	0	0	0	0	0	0	0	0	0	3531	8912	1542	2335	0	0	3105	0	0	0	0	0	0	8048	0	4639
Hafnia_alvei	0	0	0	0	0	0	0	0	0	0	0	0	0	0	0	0	0	0	0	0	0	0	0	0	0	0	0	0	0
Streptococcus_thermophilus	1265	0	0	40302	2982	16114	0	0	0	0	0	0	0	3969	0	0	3894	0	29113	53850	0	0	0	15511	0	0	11402	0	0
Bacteroides_acidifaciens	0	0	0	0	0	0	0	0	0	0	0	0	16195	23862	0	31710	16325	0	0	0	0	0	0	0	40484	0	0	29662	0
Eggerthella_lenta	0	0	0	0	44429	0	0	26002	0	0	0	3441	13371	30197	0	3044	0	39266	0	0	0	0	0	0	0	0	0	18397	0
Bilophila_wadsworthia	0	0	0	0	0	0	0	0	0	0	0	0	44682	13078	0	41715	0	0	0	0	0	0	0	0	0	0	0	220044	0
Actinomyces_neuii	0	0	0	345829	0	11942	176209	0	0	0	0	0	0	0	0	0	0	5081	0	0	0	0	0	0	4921	0	0	0	0
Butyrivibrio_crossotus	0	0	0	0	0	0	0	0	0	0	0	0	0	0	0	16868	0	0	0	0	0	0	0	0	0	0	0	0	0
Roseburia_inulinivorans	0	0	0	0	9103	0	0	12039	0	0	0	0	0	0	0	63484	11326	0	0	0	0	0	0	0	0	0	0	0	6819
Christensenella_minuta	0	0	0	0	16903	0	19033	0	0	0	0	0	0	0	0	82326	15196	0	0	0	0	0	0	0	0	0	32614	19960	0
Bifidobacterium_moukalabense	0	0	0	0	0	0	26964	0	0	0	0	0	0	0	0	0	0	60663	174817	0	0	10295	214909	0	0	0	0	0	0
Bifidobacterium_ruminantium	2025	0	6434	0	6897	0	0	0	0	0	12448	0	22578	44714	0	0	0	0	16297	0	6403	13075	3115	0	0	6783	14578	0	0
Alistipes_u_s	0	0	0	0	0	0	0	0	0	0	0	0	0	0	0	214400	134	0	0	0	0	0	0	0	0	0	0	0	0
Bilophila_u_s	0	0	0	0	0	0	0	0	0	0	0	0	45611	0	0	60405	0	0	0	0	0	0	0	0	0	0	0	196004	0
butyrate_producing	0	0	0	0	61581	0	0	134216	0	0	0	0	0	0	0	248	2480	0	0	0	0	0	0	0	0	0	0	0	0
Blautia_producta	0	0	0	0	0	0	0	0	0	0	0	0	0	58942	0	0	14239	0	0	0	0	0	0	0	0	0	0	0	0
Bacteroides_nordii	0	0	0	0	0	0	0	0	0	0	0	0	0	0	0	38759	471709	0	0	0	0	0	0	0	0	0	0	0	0
Bifidobacterium_stercoris	0	0	7099	0	0	0	0	0	0	0	1113	0	56205	197276	188	13069	0	0	34849	0	0	0	0	0	0	2225	53310	38413	520
Haemophilus_sputorum	0	0	0	0	0	0	0	0	0	0	0	0	16103	0	0	0	0	0	0	0	18856	0	0	38695	0	22432	0	0	0
Alistipes_onderdonkii	0	0	0	0	0	0	0	0	0	0	0	0	0	0	0	120117	0	0	0	0	0	0	0	0	0	0	0	0	0
Proteus_mirabilis	0	0	0	0	0	0	0	0	0	0	0	0	0	0	0	0	0	0	0	0	0	0	0	0	0	0	252187	0	0
Bifidobacterium_reuteri	7117	0	8981	0	17279	0	0	0	0	0	15352	0	0	0	0	0	0	0	0	0	9828	0	0	0	0	22166	0	0	0
Eubacterium_ramulus	0	0	25012	0	13183	0	0	0	0	0	0	0	0	0	0	14458	42125	0	0	0	0	0	0	0	0	0	0	0	0
Lactobacillus_vaginalis	0	0	0	0	0	0	0	0	0	0	0	0	0	0	0	0	0	0	0	0	0	0	188656	0	0	0	0	0	0
Oscillospiraceae_bacterium	0	0	0	0	0	0	0	0	0	0	0	0	0	0	0	223720	106449	0	0	0	0	0	0	0	0	0	0	0	0
Enterococcus_gallinarum	0	0	0	0	19963	0	0	0	0	0	0	0	13267	358493	0	0	0	0	0	0	0	0	0	0	0	0	0	0	0
Enterococcus_saccharolyticus	0	0	0	0	19958	0	0	0	0	0	0	0	0	353984	0	0	0	0	0	0	0	0	0	0	0	0	0	0	0
Enterobacter_asburiae	0	0	0	25327	0	0	0	0	0	0	0	0	0	0	0	0	0	0	0	0	0	0	0	4987	0	0	0	0	0
Eggerthella_u_s	0	0	0	0	39679	0	0	5599	314	0	0	644	4345	10245	0	1606	362	103004	0	0	0	0	0	0	0	0	0	3152	0
Staphylococcus_aureus	0	0	0	0	0	0	0	0	618	0	0	20	643	1659	0	0	5228	0	140292	0	7085	53269	18	119903	2455	467	0	181	0
Actinomyces_graevenitzii	0	0	0	0	7061	0	0	0	0	0	0	0	6637	0	0	0	0	0	0	0	0	0	0	0	0	0	51928	0	0
Roseburia_hominis	0	0	0	0	9019	0	0	0	0	0	0	0	0	0	0	40561	0	0	0	0	0	0	0	0	0	0	0	0	0
Dorea_u_s	0	0	0	0	16955	0	0	11246	0	0	0	0	0	1643	0	122888	10132	0	0	6460	0	0	0	0	0	0	0	14320	0
Lactobacillus_fermentum	0	0	0	0	0	0	0	0	0	0	0	0	0	0	0	0	0	0	0	37782	0	0	0	0	0	0	0	47677	0
bacterium_LF	0	0	0	0	0	0	0	0	0	0	0	0	0	0	0	107287	105338	0	0	0	0	0	0	0	0	0	0	0	0
Butyricimonas_virosa	0	0	0	0	0	0	0	0	0	0	0	0	0	0	0	147982	18216	0	0	0	0	0	0	0	0	0	0	0	0
Bacteroides_fluxus	0	0	0	0	0	0	0	0	0	0	0	0	0	0	0	0	28392	0	0	0	0	0	0	0	17910	0	0	0	0
Senegalimassilia_anaerobia	0	0	0	0	0	0	0	0	0	0	0	0	0	0	0	0	0	0	0	0	0	0	0	0	0	0	0	340442	0
Bifidobacterium_angulatum	0	0	5170	0	16205	0	0	0	0	0	0	0	15943	33092	0	0	0	0	8718	0	0	0	0	0	0	15754	43773	5894	0
Varibaculum_cambriense	0	0	0	0	0	0	0	0	0	0	0	0	0	0	0	0	0	0	0	0	3290	0	0	0	0	0	0	81920	0
Atopobium_u_s	1734	0	0	1909	1903	0	0	6610	0	0	0	0	3686	4813	0	0	0	4161	0	15645	964	0	0	0	0	0	2942	0	0
Alistipes_finegoldii	0	0	0	0	0	0	0	0	0	0	0	0	0	0	0	289531	0	0	0	0	0	0	0	0	0	0	0	0	0
Granulicatella_adiacens	0	0	0	0	3641	0	0	0	0	0	0	0	6356	4147	0	0	0	0	0	8063	0	0	0	0	0	0	27944	0	0
Dorea_longicatena	0	0	0	0	25125	0	0	0	0	0	0	0	0	23856	0	135365	28732	0	0	0	0	0	0	0	0	0	0	0	0
Staphylococcus_lugdunensis	0	0	0	0	0	0	0	0	0	0	0	0	0	0	0	0	20729	0	2238	0	0	286054	0	0	0	0	0	0	0
Serratia_proteamaculans	0	0	0	0	0	0	0	0	0	0	0	0	0	0	0	0	0	0	0	0	0	0	0	0	0	0	0	0	0
Phascolarctobacterium_succinatutens	0	0	0	0	0	0	0	0	0	0	0	0	0	0	0	303913	0	0	0	0	0	0	0	0	0	0	0	0	0
Enterococcus_durans	0	0	0	0	0	0	0	0	0	0	0	0	0	0	0	0	0	0	13571	0	0	0	0	0	0	0	0	0	0
Haemophilus_pittmaniae	0	0	0	0	0	0	0	0	0	0	0	0	22913	0	0	3256	0	0	0	0	27418	0	0	53422	0	36525	0	0	0
Bifidobacterium_saguini	0	0	0	0	13775	0	0	0	0	0	13397	0	19147	9233	0	0	0	0	0	0	0	0	0	0	0	19767	0	0	0
Coprococcus_comes	0	0	0	0	0	0	0	0	0	0	0	0	0	11054	0	114308	28313	0	0	0	0	0	0	0	0	0	0	32067	0
Candidatus_Alistipes	0	0	0	0	0	0	0	0	0	0	0	0	0	0	0	263888	0	0	0	0	0	0	0	0	0	0	0	0	0
Serratia_grimesii	0	0	0	0	0	13907	0	0	0	0	0	0	0	0	0	0	0	0	0	0	0	0	0	0	0	0	0	0	0
Bacteroidales_Order	0	0	0	0	0	0	0	0	0	0	0	0	0	0	0	0	0	0	0	0	0	0	0	0	0	0	0	0	0
Ruminococcus_obeum	0	0	0	0	0	0	0	0	0	0	0	0	0	12246	0	30634	17724	8226	0	0	0	0	0	0	0	0	0	6500	6744
Gemella_haemolysans	5055	0	0	0	0	0	3530	0	0	12543	0	0	0	0	0	0	3438	0	4630	13613	13345	33736	6149	0	0	3023	0	0	0
Enterococcus_villorum	0	0	0	0	0	0	0	0	0	0	0	0	0	0	0	0	0	0	0	0	0	0	0	0	0	0	0	0	0
Veillonella_ratti	0	0	10958	0	10452	0	0	0	0	0	0	0	0	0	0	0	0	0	0	0	0	0	0	0	0	0	0	17465	0
Actinomyces_odontolyticus	0	0	0	9743	11620	0	0	0	0	0	0	0	0	0	0	0	12873	0	0	0	0	0	0	0	0	5350	21026	0	0
Propionibacterium_avidum	0	26806	0	0	0	6232	0	0	0	0	0	0	0	0	0	0	0	0	50147	0	0	0	0	0	61771	0	0	40140	0
Haemophilus_haemolyticus	1607	1691	0	0	0	0	0	0	0	0	0	0	9814	0	0	3354	0	3987	0	0	10198	0	1607	23814	0	20149	0	0	0
Bifidobacterium_merycicum	0	0	15217	0	0	0	0	0	0	0	0	0	9937	21201	0	0	0	0	0	0	0	0	0	0	0	0	11313	0	0
Streptococcus_infantis	15420	0	0	0	6655	0	894	1991	0	0	0	0	0	0	2135	854	0	0	0	2733	4612	0	0	0	0	979	7259	0	1614
Lactobacillus_reuteri	0	0	0	0	27043	0	0	0	0	0	0	0	0	0	0	0	0	0	0	0	0	0	0	0	0	0	0	0	0
Bacteroides_coprophilus	0	0	0	0	0	0	0	0	0	0	0	0	0	0	20109	14658	0	0	0	0	0	0	0	0	0	0	0	22801	0
Gordonibacter_pamelaeae	0	0	0	0	4491	0	0	0	0	0	0	0	0	0	0	4424	6302	12093	0	0	0	0	0	0	0	0	0	0	0
Dysgonomonas_capnocytophagoides	0	0	0	0	0	0	0	0	0	0	0	0	0	0	37519	0	0	0	0	0	0	0	0	0	0	0	0	0	0
Bifidobacterium_stellenboschense	8320	0	0	0	9457	0	0	0	0	0	9176	0	0	0	6085	0	0	0	0	0	0	0	0	0	0	13288	0	8624	0
Bacteroides_salanitronis	0	0	0	0	0	0	0	0	0	0	0	0	3594	32600	0	17086	0	0	0	0	0	0	0	0	0	0	0	0	0
Lactobacillus_u_s	0	0	0	0	0	0	0	0	0	0	0	0	0	0	0	0	0	0	0	0	0	0	0	0	0	0	0	0	0
Clostridium_asparagiforme	0	0	0	0	0	0	0	0	0	0	0	0	0	0	0	46709	120106	0	0	0	0	0	0	0	0	0	0	0	0
Dorea_formicigenerans	0	0	0	0	34219	0	0	0	0	0	0	0	3509	3247	5180	15879	7467	0	0	0	0	0	0	0	0	0	0	4296	0
Corynebacterium_variabile	0	0	0	0	0	0	0	0	0	0	0	0	0	0	0	0	0	0	0	0	0	0	0	0	0	0	0	0	0
Eubacterium_ventriosum	0	0	0	0	0	0	0	0	0	0	0	0	0	0	0	12322	2390	0	0	0	0	0	0	0	0	0	0	0	0
Ruminococcus_lactaris	0	0	156	0	366	0	0	0	0	0	0	0	97	4182	0	8795	1972	4972	0	6638	0	0	0	0	16435	0	0	0	0
Gemella_sanguinis	0	0	0	0	6075	0	0	0	0	0	0	0	1844	3680	0	1910	0	0	0	0	6643	0	0	0	0	5007	0	0	0
Enterococcus_malodoratus	0	0	0	0	0	0	0	0	0	0	0	0	0	0	0	0	0	0	0	0	131176	0	0	0	0	0	0	0	0
Robinsoniella_u_s	0	0	0	0	0	0	0	0	0	0	0	0	8924	148292	0	0	0	0	0	0	0	0	0	0	0	0	0	0	0
Acinetobacter_junii	0	0	0	0	0	0	0	0	0	0	0	0	0	0	0	0	0	0	19545	0	0	0	0	0	0	0	0	0	0
Lactococcus_lactis	0	0	0	0	2590	0	0	0	0	22936	0	0	0	0	0	0	3186	0	0	0	0	0	0	0	0	0	0	0	0
Candidatus_Bacteroides	0	0	0	0	0	0	0	0	0	0	0	0	0	0	0	90970	21891	0	0	0	0	0	0	0	0	0	0	0	0
Morganella_morganii	0	0	0	0	0	0	0	0	0	0	0	0	0	0	0	0	0	0	0	0	0	0	0	0	0	0	0	0	0
Morganella_u_s	0	0	0	0	0	0	0	0	0	0	0	0	0	0	0	0	0	0	0	0	0	0	0	0	0	0	0	0	0
Meiothermus_silvanus	2579	0	0	0	2534	17885	3036	0	0	2093	1969	0	0	0	0	0	3587	0	0	0	0	0	0	0	0	0	0	0	0
Robinsoniella_peoriensis	0	0	0	0	0	0	0	0	0	0	0	0	0	143368	0	0	0	0	0	0	0	0	0	0	0	0	0	0	0
Haemophilus_u_s	1153	0	0	0	0	0	0	0	0	0	0	0	5551	0	0	0	0	0	0	0	7270	0	0	9148	0	8907	0	0	0
Eubacterium_siraeum	0	0	0	0	0	0	0	0	0	0	0	0	20818	31811	0	48021	33088	0	0	0	0	0	0	0	0	0	0	0	0
Eubacterium_biforme	0	0	0	0	0	0	0	0	0	0	0	0	0	0	0	56292	0	0	0	0	0	0	0	0	0	0	0	0	0
Serratia_fonticola	0	0	0	0	0	0	0	0	0	0	0	0	0	0	0	0	0	0	0	0	0	0	0	0	0	0	0	0	0
Bacteroides_intestinalis	0	0	0	0	0	0	0	0	0	0	0	0	0	0	0	54463	0	0	0	0	0	0	0	0	0	0	0	0	0
Stenotrophomonas_maltophilia	0	0	0	0	0	0	0	0	0	0	0	0	0	0	0	0	0	4830	0	0	0	0	0	0	0	0	0	0	0
Bacteroides_salyersiae	0	0	0	0	0	0	0	0	0	0	0	0	0	0	0	0	6476	0	0	0	0	0	0	0	140	0	0	0	0
Bacteroides_barnesiae	0	0	0	0	0	0	0	0	0	0	0	0	0	0	0	0	0	0	0	0	0	0	0	0	0	0	0	15531	0
Eubacterium_rectale	0	0	2252	0	0	0	0	7775	0	0	0	0	0	0	0	20360	12426	0	0	23	0	0	0	0	0	0	0	0	0
Bifidobacterium_biavatii	0	0	0	0	0	0	0	0	0	0	0	0	0	0	0	0	0	0	0	0	0	0	0	0	0	0	0	0	0
Lelliottia_amnigena	0	0	0	0	0	0	0	0	0	0	0	0	0	0	0	0	0	0	0	0	0	0	0	0	0	0	17043	0	0
Actinomyces_turicensis	0	0	0	0	0	0	0	3003	0	0	0	0	18184	3833	0	0	0	0	0	0	0	0	0	0	0	0	0	13277	0
Lactobacillus_animalis	0	0	0	0	0	0	0	0	0	117527	0	0	0	0	0	0	0	0	0	0	0	0	0	0	0	0	0	0	0
Streptococcus_pseudopneumoniae	15166	0	0	0	360	0	0	2306	0	0	602	457	0	0	0	0	1217	0	0	3443	633	1234	0	0	1282	517	2626	0	0
Prevotella_bivia	0	0	0	0	0	0	0	0	0	0	0	0	0	0	0	0	0	0	0	0	0	0	0	0	0	23392	0	0	0
Corynebacterium_propinquum	0	0	0	0	0	0	0	0	0	0	0	0	0	15551	0	0	0	18618	0	0	0	0	0	0	0	0	15799	0	0
Bacteroides_faecichinchillae	0	0	0	0	0	0	0	0	0	0	0	0	0	0	0	26507	13311	0	0	0	0	0	0	0	0	0	0	0	0
Granulicatella_elegans	0	0	0	0	6450	0	0	0	0	0	0	0	3531	3793	0	0	0	0	0	0	0	0	0	0	0	0	4599	0	0
Anaerostipes_hadrus	0	0	0	0	0	0	0	0	0	0	0	0	0	30118	0	1925	46870	0	0	0	0	0	0	0	0	0	0	0	0
Mitsuokella_multacida	0	0	0	0	0	0	0	0	0	0	0	0	0	0	0	0	0	0	0	0	0	0	0	0	0	0	0	2835	0
Lachnoanaerobaculum_u_s	0	0	0	0	0	0	0	0	0	0	0	0	0	0	0	3710	0	0	0	2533	0	0	0	0	0	1847	0	0	0
Clostridium_celatum	0	0	0	0	0	0	0	0	0	0	0	0	0	0	0	0	0	0	0	0	0	0	0	0	0	0	0	0	0
Enterobacter_mori	0	0	0	16129	0	0	0	0	0	0	0	0	0	0	0	0	0	0	0	0	0	0	0	31276	0	0	0	0	0
Clostridium_saccharogumia	0	0	5442	0	0	0	0	0	0	0	0	0	0	0	0	3560	0	24054	0	0	0	0	0	0	0	0	0	24691	0
Parascardovia_denticolens	0	0	0	0	0	0	0	0	0	0	0	0	0	0	0	0	0	76373	0	0	0	0	0	0	0	0	0	0	0
Coprococcus_eutactus	0	0	0	0	0	0	0	0	0	0	0	0	0	0	0	100487	0	0	0	0	0	0	0	0	0	0	0	0	0
Finegoldia_magna	0	0	0	0	0	1826	0	0	0	0	0	0	0	0	0	0	12071	0	3221	0	0	0	0	0	0	0	0	0	0
Enterobacter_hormaechei	0	221	0	4432	0	0	0	0	0	0	0	0	0	0	0	0	0	0	0	0	0	0	0	5011	0	0	0	0	0
Aggregatibacter_u_s	0	0	0	0	0	0	0	0	0	0	0	0	7770	0	0	0	0	0	0	0	9881	0	0	19951	0	14072	0	0	0
Coprococcus_catus	0	0	0	0	0	0	0	0	0	0	0	0	0	0	0	32730	16504	0	0	0	0	0	0	0	0	0	0	0	0
Bifidobacterium_callitrichos	0	0	0	0	0	0	0	0	0	0	0	0	0	0	0	0	0	0	0	0	0	0	0	0	0	8432	0	0	0
Ruminococcaceae_bacterium	0	0	0	0	0	0	0	0	0	0	0	0	0	12886	0	24987	4546	12335	0	0	0	0	0	0	0	0	0	0	0
Clostridium_sporosphaeroides	0	0	0	0	0	0	0	0	0	0	0	0	0	0	0	0	0	0	0	0	0	0	0	0	0	0	0	0	0
Intestinimonas_butyriciproducens	0	0	0	0	0	0	15043	0	0	0	0	0	0	0	0	7328	7693	0	0	0	0	0	0	0	0	0	0	0	0
Terrisporobacter_u_s	0	0	0	0	0	57365	0	0	0	0	0	0	0	0	0	0	0	0	0	0	0	0	0	0	0	0	0	0	0
Serratia_plymuthica	0	0	0	0	0	0	0	0	0	0	0	0	0	0	0	0	0	0	0	0	0	0	0	0	0	0	0	0	0
Collinsella_stercoris	0	0	35329	0	0	0	0	0	0	0	0	0	0	10832	0	0	0	0	0	0	0	0	0	0	0	0	0	0	0
Megamonas_funiformis	0	0	0	0	0	0	0	0	0	0	0	0	0	0	0	0	0	0	0	0	0	0	0	0	0	0	0	0	0
Holdemania_filiformis	0	0	0	0	0	0	0	0	0	0	0	0	0	0	0	18153	0	0	0	0	0	0	0	0	0	0	0	0	0
Atopobium_parvulum	1636	0	0	0	0	0	0	5794	0	0	0	0	1680	1987	0	0	0	3206	0	13144	0	0	0	0	0	0	3123	0	0
Pseudoflavonifractor_capillosus	0	0	0	0	0	0	0	0	0	0	0	0	0	0	0	6677	3107	38014	0	0	0	0	0	0	0	0	0	0	0
Prevotella_histicola	0	0	0	0	0	0	0	0	0	0	0	0	0	0	0	0	0	0	0	0	0	0	0	0	0	0	0	0	0
Holdemania_massiliensis	0	0	0	0	0	0	0	0	0	0	0	0	0	0	0	4437	33656	0	0	0	0	0	0	0	0	0	0	0	0
Lactobacillus_crispatus	0	0	0	0	0	0	0	0	0	0	0	0	0	0	0	0	11422	0	10035	0	0	0	109	0	0	0	0	0	0
Christensenella_Family	0	0	0	3684	0	0	0	0	0	0	0	0	0	0	0	0	0	0	7306	0	437	0	0	0	0	325	0	0	0
Clostridium_leptum	0	0	0	0	0	0	0	0	0	0	0	0	0	2371	0	26862	2996	0	0	0	0	0	0	0	0	0	0	0	0
Streptococcus_anginosus	1063	0	0	0	0	0	0	0	0	0	0	0	0	0	0	0	0	0	0	19844	0	0	0	0	0	0	0	0	0
Megasphaera_elsdenii	0	0	0	0	0	0	0	0	0	0	0	0	0	0	0	0	0	0	0	0	0	0	0	0	0	0	0	0	0
Staphylococcus_haemolyticus	0	0	0	0	0	0	0	0	0	0	0	0	0	0	0	0	0	0	0	0	0	0	0	3305	0	0	0	0	0
Megamonas_rupellensis	0	0	0	0	0	0	0	0	0	0	0	0	0	0	0	0	0	0	0	0	0	0	0	0	0	0	0	0	0
Escherichia_u_s	0	0	0	0	0	0	0	0	3323	0	0	0	3869	1382	1015	0	0	0	5554	0	0	4098	0	0	0	0	2035	0	5330
Planktothrix_agardhii	0	0	0	0	0	0	0	0	0	0	0	0	4061	3083	0	0	0	15040	0	7968	0	0	0	0	0	0	0	0	0
Bifidobacterium_gallinarum	0	0	0	0	0	0	0	0	0	0	3722	0	1492	2630	0	0	0	0	0	0	0	0	0	0	0	737	8038	1151	0
Citrobacter_koseri	0	0	0	0	0	0	0	0	0	0	0	0	0	0	0	0	0	0	0	0	0	0	0	0	0	0	0	0	0
Aggregatibacter_segnis	0	0	0	0	0	0	0	0	0	0	0	0	0	0	0	0	0	0	0	0	0	0	0	20653	0	8574	0	0	0
Bifidobacterium_animalis	0	0	0	0	626	0	0	0	0	0	0	0	0	119	0	0	0	0	0	0	0	0	0	0	0	0	0	49134	0
Fusobacterium_mortiferum	0	0	0	0	0	0	0	0	0	0	0	0	0	0	0	0	0	0	0	0	0	0	0	0	0	0	0	0	0
Alicyclobacillus_pohliae	0	0	0	0	0	8625	0	0	0	0	0	0	0	0	0	0	0	0	0	0	0	0	0	0	0	0	0	0	0
Anaerococcus_obesiensis	0	0	0	0	0	5771	0	0	0	0	0	0	0	2881	0	0	0	0	0	0	0	0	0	0	0	0	0	0	0
Bacteroides_stercorirosoris	0	0	0	0	0	0	0	0	0	0	0	0	0	0	0	36076	0	0	0	0	0	0	0	0	0	0	0	0	0
Clostridium_spiroforme	0	0	0	0	0	0	0	0	0	0	0	0	0	0	0	0	39060	0	0	0	0	0	0	0	0	0	0	0	0
Alistipes_indistinctus	0	0	0	0	0	0	0	0	0	0	0	0	0	0	0	37075	0	0	0	0	0	0	0	0	0	0	0	0	0
Anaerococcus_vaginalis	0	0	0	0	0	5474	0	0	0	0	0	0	0	2612	0	0	0	0	0	0	0	0	0	0	0	0	0	0	0
Megamonas_hypermegale	0	0	0	0	0	0	0	0	0	0	0	0	0	0	0	0	0	0	0	0	0	0	0	0	0	0	0	0	0
Citrobacter_werkmanii	0	0	0	0	0	0	0	33638	0	0	0	0	0	0	0	0	0	0	0	0	0	0	0	0	0	0	0	0	0
Lactobacillus_johnsonii	0	0	0	0	0	0	0	0	0	0	0	0	0	0	0	0	0	0	0	0	0	0	41330	0	0	0	0	0	0
Ralstonia_u_s	0	0	0	0	0	0	0	0	0	0	0	0	456	0	0	0	0	2316	0	434	638	813	424	886	1776	0	528	1256	0
Neisseria_subflava	0	0	0	0	0	0	0	0	0	2375	0	0	0	0	0	0	0	0	0	0	0	0	0	0	0	0	0	0	0
Staphylococcus_warneri	0	0	0	0	0	0	0	0	0	0	0	0	0	0	0	34274	3463	0	0	0	0	497	0	0	0	0	0	0	0
Alistipes_senegalensis	0	0	0	0	0	0	0	0	0	0	0	0	0	0	0	28606	0	0	0	0	0	0	0	0	0	0	0	0	0
Bacteroides_gallinarum	0	0	0	0	0	0	0	0	0	0	0	0	0	0	7144	7484	6531	0	0	0	0	0	0	0	0	16618	0	0	0
Coprobacter_u_s	0	0	0	0	0	0	0	0	0	0	0	0	0	0	0	37496	0	0	0	0	0	0	0	0	0	0	0	0	0
Corynebacterium_pseudodiphtheriticum	0	0	0	0	0	0	0	0	0	0	0	0	0	0	0	0	0	0	1935	0	0	0	0	0	0	3904	0	0	0
Enterobacter_cancerogenus	0	0	0	25924	0	0	0	0	0	0	0	0	0	0	0	0	0	0	0	0	0	0	0	0	0	0	0	0	0
Streptococcus_oralis	0	0	0	0	0	0	0	0	0	0	0	0	0	0	0	0	0	0	0	0	0	1465	0	0	0	0	5241	0	0
Parabacteroides_goldsteinii	0	0	0	0	0	0	0	0	0	0	0	0	0	0	0	0	0	0	0	0	0	0	0	0	0	0	0	0	0
Gordonia_sputi	0	0	0	0	0	0	0	0	0	0	0	0	0	0	0	0	0	0	0	0	0	0	0	0	0	0	0	0	0
Bacteroides_pectinophilus	0	0	0	0	0	0	0	0	0	0	0	0	0	0	0	14881	0	0	0	0	0	0	0	0	0	0	0	0	0
Citrobacter_youngae	0	0	0	0	0	0	0	33511	0	0	0	0	0	0	0	0	0	0	0	0	0	0	0	0	0	0	0	0	0
Eubacterium_u_s	0	0	0	0	0	0	0	0	0	0	0	0	0	0	0	0	0	0	0	0	0	0	0	0	0	0	0	0	0
Alistipes_timonensis	0	0	0	0	0	0	0	0	0	0	0	0	0	0	0	24298	0	0	0	0	0	0	0	0	0	0	0	0	0
Dolosigranulum_pigrum	0	0	0	0	0	2185	0	0	0	0	0	0	0	0	0	0	0	0	0	3430	0	0	0	0	0	5741	0	0	0
Streptococcus_dentisani	0	0	0	0	0	0	0	0	0	0	0	0	0	0	0	0	0	0	0	0	0	1897	0	0	0	0	0	0	0
Scardovia_wiggsiae	0	0	0	0	0	0	14133	0	0	0	0	0	0	0	0	0	0	0	0	0	0	0	0	0	0	0	0	0	0
Subdoligranulum_variabile	0	0	0	0	0	0	0	0	0	0	0	0	0	0	0	32477	0	0	0	0	0	0	0	0	0	0	0	0	0
Streptococcus_tigurinus	2120	0	0	0	0	0	0	0	0	0	0	0	0	0	0	0	0	0	0	0	0	1983	0	0	0	0	0	0	0
Bifidobacterium_boum	0	0	0	0	0	0	0	0	0	0	0	0	5647	8579	0	0	0	0	0	0	0	0	0	0	0	0	0	0	0
Barnesiella_viscericola	0	0	0	0	0	0	0	0	0	0	0	0	0	0	0	17115	0	0	0	0	0	0	0	0	0	0	0	0	0
Collinsella_tanakaei	0	0	0	0	0	0	0	0	0	0	0	0	0	0	0	0	0	0	0	0	0	0	0	0	0	0	0	0	0
Streptococcus_agalactiae	0	0	0	0	0	0	0	0	46	0	0	0	0	0	0	0	0	0	0	10929	0	0	0	114	0	0	4103	0	0
Streptococcus_oligofermentans	0	0	0	0	0	0	0	0	0	0	0	0	0	0	0	0	0	0	0	0	0	0	0	0	0	0	0	0	0
Bacteroides_oleiciplenus	0	0	0	0	0	0	0	0	0	0	0	0	0	0	0	28618	0	0	0	0	0	0	0	0	0	0	0	0	0
Streptococcus_pneumoniae	2644	0	0	0	351	0	0	0	0	0	0	202	318	296	0	148	0	0	0	1482	224	448	41	0	403	603	2319	0	0
Clostridium_cf	0	0	0	0	0	0	0	0	0	0	0	0	0	0	0	10063	8193	0	0	0	0	0	0	0	0	0	0	0	0
Raoultella_planticola	0	0	0	0	0	0	0	0	0	0	0	0	0	0	0	0	0	0	0	0	0	0	0	5601	0	0	0	0	0
Corynebacterium_pseudogenitalium	0	0	0	0	0	0	0	0	0	0	0	0	0	0	0	0	19617	0	0	0	0	0	0	0	0	0	0	0	0
Blautia_hydrogenotrophica	0	0	0	0	0	0	0	0	0	0	0	0	0	26874	0	0	0	0	0	0	0	0	0	0	0	0	0	0	0
Bacteroides_pyogenes	0	0	0	0	0	0	0	0	0	0	0	0	0	0	384	0	0	0	0	0	0	0	0	0	0	0	0	12461	0
Turicibacter_sanguinis	0	0	0	0	0	0	0	0	0	0	0	0	0	0	0	0	0	0	0	0	0	0	0	0	0	0	0	0	0
Enterococcus_italicus	0	0	0	0	0	0	0	0	0	0	0	0	0	0	0	0	0	0	0	0	0	0	0	0	0	0	0	0	0
Bifidobacterium_pullorum	0	0	0	0	0	0	0	0	0	0	0	0	0	0	0	0	0	0	0	0	0	0	0	0	0	0	0	0	0
Buchnera_aphidicola	0	0	0	0	0	0	0	0	0	0	0	0	0	0	0	14315	0	0	0	0	0	0	0	0	0	0	0	0	0
Mitsuokella_jalaludinii	0	0	0	0	0	0	0	0	0	0	0	0	0	0	0	0	0	0	0	0	0	0	0	0	0	0	0	0	0
Bifidobacterium_thermacidophilum	0	0	0	0	0	0	0	0	0	0	0	0	0	0	0	0	0	0	0	0	0	0	0	0	0	0	173	0	0
Turicibacter_u_s	0	0	0	0	0	0	0	0	0	0	0	0	0	0	0	0	0	0	0	0	0	0	0	0	0	0	0	0	0
Haemophilus_paraphrohaemolyticus	0	0	0	0	0	0	0	0	0	0	0	0	0	0	0	0	0	0	0	0	0	0	0	0	0	4218	0	0	0
Tannerella_u_s	0	0	0	0	0	0	0	0	0	0	0	0	0	0	0	0	0	0	0	0	0	0	0	0	0	0	0	6207	0
Bacteroides_helcogenes	0	0	0	0	0	0	0	0	0	0	0	0	0	0	8829	0	0	0	0	0	0	0	0	0	0	0	0	0	0
Ruminococcus_champanellensis	0	0	0	0	0	0	0	0	0	0	0	0	0	0	0	6811	0	0	0	0	0	0	0	0	0	0	0	0	0
Plesiomonas_shigelloides	0	0	0	0	0	0	0	0	0	0	0	0	0	0	0	0	0	0	0	0	0	0	0	0	0	0	0	0	0
Lactobacillus_jensenii	0	0	0	0	0	0	0	0	0	0	0	0	0	0	0	0	0	0	0	0	0	0	0	0	0	0	0	0	0
Campylobacter_concisus	0	0	0	0	0	0	0	0	0	0	0	0	0	0	0	801	0	0	0	0	0	0	0	0	0	1783	0	0	0
Corynebacterium_tuberculostearicum	0	0	0	0	0	0	0	0	0	0	0	0	0	0	0	0	12016	0	0	0	0	0	0	0	0	0	0	0	0
Plesiomonas_u_s	0	0	0	0	0	0	0	0	0	0	0	0	0	0	0	0	0	0	0	0	0	0	0	0	0	0	0	0	0
Clostridiaceae_u_s	0	0	0	0	0	0	0	0	0	0	0	0	0	0	0	0	17347	0	0	0	0	0	0	0	0	0	0	0	0
Raoultella_ornithinolytica	0	0	0	0	0	0	0	0	0	0	0	0	0	0	0	0	0	0	0	0	0	0	2400	0	0	0	0	0	0
Peptoniphilus_lacrimalis	0	0	0	0	0	0	1027	0	0	0	0	0	0	0	0	0	0	0	0	0	0	0	0	0	0	0	1503	0	0
Enterococcus_dispar	0	0	0	0	0	0	0	0	0	0	0	0	0	0	0	0	0	0	0	0	0	0	0	0	0	0	0	0	0
Haemophilus_influenzae	351	380	0	0	0	0	0	0	0	0	0	0	757	0	0	0	0	0	0	0	517	0	0	882	0	574	0	0	0
Synergistes_u_s	0	0	0	0	0	0	0	0	0	0	0	0	0	0	0	15875	0	0	0	0	0	0	0	0	0	0	0	0	0
Cloacibacillus_evryensis	0	0	0	0	0	0	0	0	0	0	0	0	0	0	0	15769	0	0	0	0	0	0	0	0	0	0	0	0	0
Adlercreutzia_equolifaciens	0	0	0	0	0	0	0	0	0	0	0	0	0	0	0	9591	0	0	0	0	0	0	0	0	0	0	0	0	0
Clostridium_sordellii	0	0	0	0	0	0	0	0	0	0	0	0	0	0	0	0	0	0	0	0	0	0	0	0	0	0	0	0	0
Escherichia_albertii	0	0	0	0	0	0	0	0	0	0	0	0	0	0	0	0	0	0	6701	0	0	0	0	0	0	0	0	0	4584
Fusobacterium_periodonticum	0	0	0	0	0	0	0	0	0	0	0	0	0	0	0	2161	0	0	0	0	1915	0	2587	0	0	1469	0	0	0
Streptococcus_gordonii	0	0	0	0	0	0	0	0	0	0	0	0	0	0	0	0	0	0	0	0	0	0	0	0	0	0	0	0	0
Cronobacter_pulveris	0	0	0	0	0	0	0	14764	0	0	0	0	0	0	0	0	0	0	0	0	0	0	0	0	0	0	0	0	0
Kluyvera_ascorbata	0	0	0	9325	0	0	0	0	0	0	0	0	0	0	0	0	0	0	0	0	0	0	0	0	0	0	0	0	0
Collinsella_intestinalis	0	0	0	0	0	0	0	0	0	0	0	0	0	0	0	0	0	0	0	0	0	0	0	0	0	0	0	0	0
Clostridium_saccharobutylicum	0	0	0	0	0	0	0	0	0	0	0	0	0	0	0	0	0	0	0	0	0	0	0	0	0	0	0	0	0
Staphylococcus_capitis	0	0	0	0	0	0	0	0	0	0	0	0	0	0	0	0	0	0	0	0	0	0	14578	0	0	0	0	0	0
Haemophilus_parahaemolyticus	0	0	0	0	0	0	0	0	0	0	0	0	0	0	0	0	0	0	0	0	0	0	0	0	0	0	0	0	0
Eubacterium_desmolans	0	0	0	0	0	0	0	0	0	0	0	0	0	0	0	0	0	0	0	0	0	0	0	0	0	0	0	0	0
Prevotella_u_s	0	0	0	0	0	0	0	0	0	0	0	0	0	0	0	0	0	0	0	0	0	0	0	0	0	0	9525	0	0
Neisseria_mucosa	0	0	0	0	0	0	0	0	0	0	0	0	0	0	0	0	0	0	0	0	0	0	0	0	0	0	0	0	0
Prevotella_buccalis	0	0	0	0	0	0	0	0	0	0	0	0	3745	0	0	0	0	0	0	0	0	0	0	0	0	0	0	0	0
Serratia_odorifera	0	0	0	0	0	0	0	0	0	0	0	0	0	0	0	0	0	0	0	0	0	0	0	0	0	0	0	0	0
Bifidobacterium_saeculare	0	0	0	0	0	0	0	0	0	0	0	0	0	0	0	0	0	0	0	0	0	0	0	0	0	0	0	0	0
Clostridium_saccharoperbutylacetonicum	0	0	0	0	0	0	0	0	0	0	0	0	0	0	0	0	0	0	0	0	0	0	0	0	0	0	0	0	0
Porphyromonadaceae_bacterium	0	0	0	0	0	0	0	0	0	0	0	0	0	0	0	267	0	0	0	0	0	0	0	0	0	0	0	0	0
Blautia_schinkii	0	0	0	0	0	0	0	0	0	0	0	0	0	0	0	0	0	0	0	0	0	0	0	0	0	0	0	0	0
Streptococcus_intermedius	0	0	0	0	0	0	0	0	0	0	0	0	0	0	0	0	0	0	0	0	0	0	0	0	0	0	0	0	0
Veillonella_magna	0	0	0	0	0	0	0	0	0	0	0	0	0	0	0	0	0	0	0	0	0	0	0	0	0	0	0	0	0
Aggregatibacter_aphrophilus	0	0	0	0	0	0	0	0	0	0	0	0	0	0	0	0	0	127	0	0	0	0	0	0	0	4618	0	0	0
Streptococcus_ovis	0	0	0	0	0	0	0	0	0	0	0	0	0	0	0	0	0	0	0	0	0	0	0	0	0	0	0	0	0
Oribacterium_sinus	0	0	0	0	0	0	0	0	0	0	0	0	0	0	0	0	0	0	0	0	0	0	0	0	0	0	0	0	0
Enterococcus_faec	0	0	0	868	0	0	594	0	0	0	0	0	0	0	0	0	150	0	0	0	0	0	0	0	0	0	0	0	67
Peptoniphilus_harei	0	0	0	0	0	0	0	0	0	0	0	0	0	0	0	0	0	0	1034	0	0	0	0	0	0	0	0	0	0
Moraxella_catarrhalis	0	0	0	0	0	0	0	0	0	0	0	0	0	0	0	0	0	0	0	0	0	0	0	0	0	0	0	0	0
Alloscardovia_omnicolens	0	0	0	0	0	0	0	0	0	0	0	0	0	0	0	0	0	0	0	0	0	0	0	0	0	0	0	0	0
Streptococcus_suis	0	0	0	0	0	0	0	0	0	0	0	0	0	0	0	533	0	0	0	0	0	0	0	0	0	0	0	0	0
Terrisporobacter_glycolicus	0	0	0	0	0	10811	0	0	0	0	0	0	0	0	0	0	0	0	0	0	0	0	0	0	0	0	0	0	0
Kocuria_rhizophila	0	0	0	0	0	0	0	0	0	0	0	0	0	0	0	0	0	0	0	0	0	0	0	0	0	0	0	0	0
Bifidobacterium_mongoliense	0	0	0	0	0	0	0	0	0	0	0	0	0	0	0	0	0	0	0	0	0	0	0	0	0	0	0	0	0
Lactobacillus_oris	0	0	0	0	0	0	0	0	0	0	0	0	0	0	0	0	0	0	0	0	0	0	3005	0	0	0	0	0	0
Bifidobacterium_thermophilum	0	0	0	0	0	0	0	0	0	0	0	0	0	0	0	0	0	0	0	0	0	0	0	0	0	0	0	0	0
Fusobacterium_ulcerans	0	0	0	0	0	0	0	0	0	0	0	0	0	0	0	0	0	0	0	0	0	0	0	0	0	0	0	0	0
Anaerococcus_prevotii	0	0	0	0	0	0	0	0	0	9358	0	0	0	0	0	0	0	0	0	0	0	0	0	0	0	0	0	0	0
Stomatobaculum_longum	0	0	0	0	0	0	0	0	0	0	0	0	0	0	0	0	0	0	0	0	0	0	0	0	0	0	0	0	0
Pantoea_u_s	0	0	0	0	0	39	0	0	0	0	0	0	0	0	0	0	0	0	0	0	0	0	0	0	0	0	0	0	0
Bifidobacterium_actinocoloniiforme	0	0	0	0	0	0	0	0	0	0	0	0	0	0	0	0	0	0	0	0	0	0	0	0	0	0	0	0	0
Solobacterium_moorei	0	0	0	0	0	0	0	0	0	0	0	0	0	0	0	0	0	0	0	0	0	0	0	0	0	0	0	0	0
Corynebacterium_u_s	0	0	0	0	0	0	0	0	0	0	0	0	0	0	0	0	0	0	0	0	0	0	0	0	0	0	0	0	0
Neisseria_flavescens	0	0	0	0	0	0	0	0	0	0	0	0	0	0	0	0	0	0	0	0	0	0	0	0	0	0	0	0	0
Clostridium_cadaveris	0	0	0	0	0	0	0	0	0	0	0	0	0	0	0	0	0	0	0	0	0	0	0	0	0	0	0	0	0
Staphylococcus_simulans	0	0	0	0	0	0	0	0	0	0	0	0	0	0	0	0	0	0	0	0	0	0	0	0	0	0	0	0	0
Eubacterium_cylindroides	0	0	0	0	0	0	0	0	0	0	0	0	0	0	0	0	0	0	0	0	0	0	0	0	0	0	0	0	0
Bifidobacterium_magnum	0	0	0	0	0	0	0	0	0	0	0	0	0	0	0	0	0	0	0	0	0	0	0	0	0	0	0	0	0
Thermus_u_s	0	0	0	0	0	0	0	0	0	0	0	0	0	0	0	0	0	0	0	0	0	0	0	0	0	0	0	0	0
Bifidobacterium_choerinum	0	0	0	0	0	0	0	0	0	0	0	0	0	0	0	0	0	0	0	0	0	0	0	0	0	0	0	0	0
Bifidobacterium_cuniculi	0	0	0	0	0	0	0	0	0	0	0	0	0	0	0	0	0	0	0	0	0	0	0	0	0	0	0	0	0
bacterium_OL	0	0	0	0	0	0	0	0	0	0	0	0	0	0	0	0	0	0	0	0	0	0	0	0	0	0	0	6715	0
Actinobaculum_massiliae	0	0	0	0	0	0	0	0	0	0	0	0	0	0	0	0	0	0	0	0	0	0	0	0	0	0	0	0	0
Bifidobacterium_pseudolongum	0	0	0	0	0	0	0	0	0	0	0	0	0	0	0	0	0	0	0	0	0	0	0	0	0	0	0	0	0
Campylobacter_u_s	0	0	0	0	0	0	0	0	0	0	0	0	0	0	0	0	0	0	0	0	0	0	0	0	0	0	0	0	0
Porphyromonas_bennonis	0	0	2094	0	0	0	0	0	0	0	0	0	0	0	0	0	0	0	0	0	0	0	0	0	0	0	0	0	0
Cronobacter_u_s	0	0	0	5247	0	0	0	0	0	0	0	0	0	0	0	0	0	0	24	0	0	0	0	218	0	0	0	0	0
Acinetobacter_ursingii	0	0	0	0	0	0	0	0	0	0	0	0	0	0	0	0	0	0	0	0	0	0	0	0	0	0	0	0	0
Fusobacterium_nucleatum	0	0	0	0	0	0	0	5066	0	0	0	0	0	0	0	0	0	0	0	0	0	0	0	0	0	0	0	0	0
Streptococcus_urinalis	0	0	0	0	0	0	0	0	0	0	0	0	0	0	0	0	0	0	0	0	0	0	0	0	0	0	0	5673	0
Enterococcus_pallens	0	0	0	0	0	0	0	0	0	0	0	0	0	0	0	0	0	0	0	0	0	0	0	0	0	0	0	0	0
Aeromonas_caviae	0	0	0	0	0	0	0	0	0	0	0	0	0	0	0	0	0	0	0	0	0	0	0	0	0	0	0	0	0
Pseudomonas_fragi	0	0	0	0	0	0	0	0	0	0	0	0	0	0	0	0	0	0	0	0	0	0	0	0	0	0	0	0	0
Fusobacterium_u_s	0	0	0	0	0	0	0	4535	0	0	0	0	0	0	0	0	0	0	0	0	0	0	0	0	0	0	0	0	0
Veillonella_montpellierensis	0	0	0	0	0	0	0	0	0	0	0	0	0	0	0	0	0	0	0	0	0	0	0	0	0	0	0	0	0
Pantoea_agglomerans	0	0	0	0	0	0	0	0	0	0	0	0	0	0	0	0	0	0	0	0	0	0	0	0	0	0	0	0	0
Gemella_morbillorum	2635	0	0	0	0	0	0	0	0	0	0	0	0	0	0	0	0	0	0	0	0	0	0	0	0	0	0	0	0
Peptostreptococcus_u_s	0	0	0	0	0	0	0	0	0	0	0	0	0	4900	0	0	0	0	0	0	0	0	0	0	0	0	0	0	0
Xenorhabdus_bovienii	0	0	0	0	0	0	0	0	0	0	0	0	0	0	0	0	0	0	0	0	0	0	0	0	0	0	0	0	0
Clostridium_sartagoforme	0	0	0	0	0	0	0	0	0	0	0	0	0	0	0	0	0	0	0	0	0	0	0	0	0	0	0	0	0
Psychrobacter_u_s	0	0	0	0	0	0	0	0	0	0	0	0	0	0	0	0	0	0	0	0	0	0	0	0	0	0	0	0	0
Prevotella_timonensis	0	0	0	0	0	0	0	0	0	0	0	1615	1659	0	0	0	0	0	0	0	0	0	0	0	0	0	0	0	0
Anaerococcus_u_s	0	0	0	0	0	0	0	0	0	4125	0	0	0	0	0	0	0	0	0	0	0	0	0	0	0	0	0	0	0
Cronobacter_sakazakii	0	0	0	1089	0	0	0	0	0	0	0	0	2792	0	0	0	0	0	0	0	0	0	0	68	0	0	0	0	0
Candidatus_Saccharibacteria	0	0	0	0	0	0	0	0	0	0	0	0	0	0	0	0	0	0	0	0	0	0	0	0	0	1073	2057	0	0
Mycobacterium_u_s	0	0	0	0	0	0	0	0	0	0	0	0	0	0	0	0	0	0	0	0	0	0	0	0	0	0	0	0	0
Eubacterium_sulci	0	0	0	0	0	0	0	0	0	0	0	0	0	0	0	0	0	0	0	0	0	0	0	0	0	0	0	0	0
Lactobacillus_plantarum	0	0	0	0	0	0	0	0	0	0	0	0	0	0	0	0	0	0	0	0	0	0	0	0	0	0	0	0	0
Mobiluncus_curtisii	0	0	0	1908	0	0	0	0	0	0	0	0	0	0	0	0	0	0	0	0	0	0	0	0	0	0	0	0	0
Parabacteroides_gordonii	0	0	0	0	0	0	0	0	0	0	0	0	0	0	0	0	3752	0	0	0	0	0	0	0	0	0	0	0	0
Fusobacterium_varium	0	0	0	0	0	0	0	0	0	0	0	0	0	0	0	0	0	0	0	0	0	0	0	0	0	0	0	0	0
Desulfovibrio_piger	0	0	0	0	0	0	0	0	0	0	0	0	0	0	0	0	0	0	0	0	0	0	0	0	0	0	0	0	0
StaphEpidermidis_u_s	0	0	0	0	0	0	0	0	0	0	0	0	0	800	0	0	0	43	0	0	0	0	0	0	0	0	0	0	0
Catenibacterium_mitsuokai	0	0	0	0	0	0	0	0	0	0	0	0	0	0	0	0	0	0	0	0	0	0	0	0	0	0	0	0	0
Streptococcus_sanguinis	0	0	0	0	0	0	0	0	0	0	0	0	0	0	0	0	0	0	0	0	0	0	0	0	0	0	0	0	0
Cronobacter_malonaticus	0	0	0	0	0	0	0	0	0	0	0	0	0	0	0	0	0	0	0	0	0	0	0	0	0	0	0	0	0
Corynebacterium_accolens	0	0	0	0	0	0	0	0	0	0	0	0	0	0	0	0	0	0	0	0	0	0	0	0	0	0	0	0	0
Prevotella_disiens	0	0	0	0	0	0	0	0	0	0	0	0	0	0	0	0	0	0	0	0	0	0	0	0	0	0	0	0	0
Gallibacterium_genomosp	0	0	0	0	0	0	0	0	0	0	0	0	0	0	0	0	0	0	0	0	0	0	0	0	0	3033	0	0	0
Clostridium_botulinum	0	0	0	0	0	0	0	0	0	0	0	0	0	0	0	0	0	0	0	0	0	0	0	0	0	0	0	0	0
Propionibacterium_humerusii	0	0	0	0	0	0	0	0	0	0	0	0	0	0	0	0	0	0	0	0	0	0	0	0	0	0	0	0	0
Bifidobacterium_minimum	0	0	0	0	2147	0	0	0	0	0	0	0	0	0	0	0	0	0	0	0	0	0	0	0	0	0	0	0	0
Porphyromonas_uenonis	0	0	0	0	0	0	0	0	0	0	0	0	0	0	0	0	0	0	0	0	0	0	0	0	0	0	0	0	0
Leucobacter_chironomi	0	0	0	0	2664	0	0	0	0	0	0	0	0	0	0	0	0	0	0	0	0	0	0	0	0	0	0	0	0
Lachnoanaerobaculum_saburreum	0	0	0	0	0	0	0	0	0	0	0	0	0	0	0	0	0	0	0	0	0	0	0	0	0	0	0	0	0
Faecalitalea_cylindroides	0	0	0	0	0	0	0	0	0	0	0	0	0	0	0	2440	0	0	0	0	0	0	0	0	0	0	0	0	0
Lactobacillus_ruminis	0	0	0	0	0	0	0	0	0	0	0	0	0	0	0	0	0	0	0	0	0	0	0	0	0	0	0	0	0
Acinetobacter_baumannii	0	0	0	0	0	0	0	0	0	0	0	0	0	35	0	0	0	0	0	0	0	0	0	0	0	0	0	0	0
Escherichia_vulneris	0	0	0	0	0	0	0	0	0	0	0	0	0	0	0	0	0	0	0	0	0	0	0	0	0	0	0	0	0
Porphyromonas_somerae	0	0	0	0	0	0	0	0	0	0	0	0	2063	0	0	0	0	0	0	0	0	0	0	0	0	0	0	0	0
Enterococcus_gilvus	0	0	0	0	0	0	0	0	0	0	0	0	0	0	0	0	0	0	0	0	0	0	0	0	0	0	0	0	0
Dielma_fastidiosa	0	0	0	0	0	0	0	0	0	0	0	0	0	0	0	1686	0	0	0	0	0	0	0	0	0	0	0	0	0
Slackia_piriformis	0	0	0	0	0	0	0	0	0	0	0	0	0	0	0	0	0	0	0	0	0	0	0	0	0	0	0	0	0
Clostridium_colicanis	0	0	0	0	0	0	0	0	0	0	0	0	0	0	0	0	0	0	0	0	0	0	0	0	0	0	0	0	0
Neisseria_lactamica	0	0	0	0	0	0	0	0	0	0	0	0	0	0	0	0	0	0	0	0	0	0	0	0	0	0	0	0	0
Pectobacterium_carotovorum	0	0	0	0	0	0	0	0	0	0	0	0	0	0	0	0	0	0	0	0	0	0	0	0	0	0	0	0	0
Peptoniphilus_rhinitidis	0	0	0	0	0	0	0	0	0	0	0	0	0	0	0	0	0	0	0	0	0	0	0	0	0	0	0	0	0
Methanobrevibacter_smithii	0	0	0	0	0	0	0	0	0	0	0	0	0	0	0	0	0	0	0	0	0	0	0	0	0	0	0	0	0
Salmonella_bongori	0	0	0	0	0	0	0	0	0	0	0	0	0	0	0	0	0	0	0	0	0	0	0	0	0	0	0	0	0
Propionimicrobium_lymphophilum	0	0	0	0	0	0	0	0	0	0	0	0	0	0	0	0	0	0	0	0	0	0	0	0	0	0	0	0	0
Lonsdalea_quercina	0	0	0	615	0	0	0	0	0	0	0	0	0	0	0	0	0	0	0	0	0	0	0	0	0	0	0	0	0
Sodalis_u_s	0	0	0	0	0	0	0	0	0	0	0	0	0	0	0	0	0	0	0	0	0	0	0	0	0	0	0	0	0
Streptococcus_pyogenes	0	0	0	0	0	0	0	0	0	0	0	0	0	0	0	0	0	0	0	0	193	0	0	0	0	0	228	0	0
Aggregatibacter_actinomycetemcomitans	0	0	0	0	0	0	0	0	0	0	0	0	0	0	0	0	0	0	0	0	0	0	0	0	0	0	0	0	0
Citrobacter_rodentium	0	0	0	0	0	0	0	0	0	0	0	0	0	0	0	0	0	0	0	0	0	0	0	0	0	0	0	0	649
Gardnerella_vaginalis	0	0	0	0	0	0	0	0	0	0	0	0	0	0	0	0	377	0	0	0	0	0	0	0	0	0	0	0	0
Dickeya_solani	0	0	0	0	0	0	0	0	0	0	342	0	0	0	0	0	0	0	0	0	0	0	0	0	0	0	0	0	0
Lactobacillus_salivarius	0	0	0	0	0	0	0	0	0	0	0	0	0	0	0	0	0	0	0	0	0	0	0	0	0	0	0	0	0
Yersinia_ruckeri	0	0	0	226	0	0	0	0	0	0	0	0	0	0	0	0	0	0	0	0	0	0	0	0	0	0	0	0	0
Pasteurella_multocida	0	0	0	0	0	0	0	0	0	0	0	0	0	0	0	0	0	0	0	0	0	0	0	0	0	0	0	0	0
Burkholderiales_Order	0	0	0	0	15	0	15	0	0	0	0	0	0	0	0	15	0	0	0	0	0	0	0	0	0	0	0	0	0
Clostridium_difficile	0	0	0	0	0	0	0	0	0	0	0	0	0	0	0	0	0	0	0	0	0	0	0	0	0	0	0	0	0
Rahnella_aquatilis	0	0	0	0	0	211	0	0	0	0	0	0	0	0	0	0	0	0	0	0	0	0	0	0	0	0	0	0	0
Streptococcus_mutans	0	0	0	0	0	0	0	0	0	0	0	0	0	0	0	0	0	0	0	0	0	0	0	0	0	0	0	0	0
Yersinia_enterocolitica	0	0	0	159	0	0	0	0	0	0	0	0	0	0	0	0	0	0	0	0	0	0	0	0	0	0	0	0	0
Acinetobacter_u_s	0	0	0	0	0	0	0	0	0	0	0	0	0	0	0	0	0	0	131	0	0	0	0	0	0	0	0	0	0
Streptococcus_sobrinus	0	0	0	0	0	0	0	0	0	0	0	0	0	0	0	0	0	0	0	0	0	0	0	0	0	0	0	0	0
Streptococcus_equi	0	0	0	0	0	0	0	0	0	0	0	0	0	0	0	0	0	0	0	0	0	0	0	0	0	0	0	0	0
Acinetobacter_schindleri	0	0	0	0	0	0	0	0	0	0	0	0	0	0	0	0	0	0	0	0	0	0	0	0	0	0	0	0	0
Granulicatella_u_s	0	0	0	0	0	0	0	0	0	0	0	0	0	0	0	0	0	0	0	0	0	0	0	0	0	0	0	0	0
Neisseria_meningitidis	0	0	0	0	0	0	0	0	0	0	0	0	0	0	0	0	0	0	0	0	0	0	0	0	0	0	0	0	0
Carnobacterium_maltaromaticum	0	0	0	24	0	0	0	0	0	0	0	0	0	0	0	0	0	0	0	0	0	0	0	0	0	0	0	0	0
Cellvibrio_u_s	0	0	0	0	0	0	0	0	0	0	0	0	0	0	0	0	0	0	18	0	0	0	0	0	0	0	0	0	0
Enterobacteriaceae_Family	0	0	0	0	0	0	0	0	0	0	0	0	0	0	0	0	0	0	0	0	0	0	0	0	0	0	0	0	0

## Sheet: 3 months
Taxonomy	subject_5	subject_6	subject_8	subject_12	subject_13	subject_14	subject_18	subject_19	subject_20	subject_21	subject_22	subject_23	subject_24	subject_25	subject_26	subject_27	subject_28	subject_29	subject_30	subject_31	subject_2	subject_3	subject_7	subject_9	subject_10	subject_11	subject_16	subject_17	subject_15	subject_1	subject_4
Bacteroides_u_s	170880	0	0	10614	0	1819700	514040	7542	18273836	0	649324	182297	221854	5696154	0	0	42259	0	4791	205798	14230	8154	18013688	1734634	63700	8579	172253	23968	768881	648	537249
Bacteroides_fragilis	173433	0	0	1193	0	0	670898	34823	16529	4074	2434	2396	4883644	17511120	0	0	6636	0	0	18873	4085	7133	158146	1649045	52770	0	74442	0	150427	4928	532607
Bifidobacterium_bifidum	0	0	0	0	0	1961	0	0	0	6538	1420825	96020	0	13487	3633	0	4826000	18475	9760	9587	0	0	4584857	151174	97973	5506356	19979	13282	3719783	0	9027978
Ruminococcus_gnavus	0	0	0	406832	0	475382	6294	5326911	4898	0	0	0	1394910	390690	0	728076	169125	474004	11730	10973	1826663	2211747	1558634	12031	5629	100467	3967421	7370	24543028	15472	0
Bifidobacterium_pseudocatenulatum	18845	5334	0	0	0	6227300	0	0	0	22874	77328	6185	16620	9700	0	5996	15072444	43984	12746	0	21707	11096	13471588	3342265	11493270	7563860	9734	16155	4968	0	30732
Bacteroides_caccae	0	0	0	0	0	0	0	0	0	0	0	0	527646	10616359	0	0	0	0	0	0	1371684	46594	6667	26059	0	0	8736584	10775	1874065	0	0
Bacteroides_dorei	0	0	0	11804	0	10929	214574	347707	18211500	0	0	901352	3294620	1084590	0	0	1837648	0	0	0	7409	0	54512	8144	0	0	122015	0	179144	0	0
Klebsiella_oxytoca	0	1417743	1561013	134550	26415872	14450	14571	218421	42169	1079725	364311	18935120	0	2888	487635	324737	0	17574	2329	0	33754	9528	15679	12396	15328516	10076981	0	0	0	0	35110
Bifidobacterium_longum	5681296	5444753	237	569	17940	77537	0	15312	19259	3862445	58321	35049	5091	3097726	671	943	1845932	28417	556	0	47886	63850	15448	3991842	95133	514750	96297	454	49938	1617	18720300
Klebsiella_u_s	0	170329	304283	494933	1504762	3861234	0	212306	47783	1206032	44739	2488709	8863	1136194	28882	26143796	0	0	70007	41	0	0	4243	0	13874449	10777540	0	0	0	0	56
Enterobacter_u_s	0	0	0	0	0	27492	0	0	0	0	26	1040	856	0	4575885	6613	0	0	0	0	21577	0	10064	28439	567339	190086	0	0	115	0	79226
Bacteroides_uniformis	0	0	0	29079024	0	1031	761	0	220058	0	0	86982	299189	140399	0	0	483046	0	0	0	12928	3968	20553296	5436	8403	5424	4137	26069	612296	4638	19951
Bacteroides_thetaiotaomicron	0	0	0	0	0	0	0	79478	944925	0	0	0	33410802	5464866	0	0	856045	0	0	0	0	0	1205198	413836	0	0	7118	0	19788856	177827	26571
Clostridium_u_s	0	1871073	68902	1314935	0	2279510	0	0	676293	0	26844	0	85083	14527	11281	0	379101	4831211	0	0	0	0	0	0	0	2144	0	0	5786	22826	671
Clostridiales_u_s	1128	27	2075	543631	0	124402	0	0	635300	0	28775	18774	63224	31459	7468	2383	319970	36499	1257	915	11578	20600	10160	412	3575	2936	142751	0	8443	6812603	0
Bifidobacterium_u_s	23485	43570	0	0	0	7375	0	0	2109	14936	3372	2945	400	19688	0	280	572067	14162	258	0	6472	8493	114122	401927	14598	58342	10109	234	2234	129	78660
Lachnospiraceae_bacterium	0	0	0	1470404	0	2474515	0	0	743377	0	28913	86786	1253492	354681	0	664039	411293	0	12103	11147	1784102	2160589	1538578	0	3147	36419	3854188	0	0	13844	32236
Veillonella_u_s	525909	363022	501245	5225	330465	413684	0	699710	845338	4327	19896	22848200	34658	3092	95901	131514	122946	692049	689	860030	376295	419083	285078	0	3556258	1067552	19153	88644	1034	13000	1416901
Bacteroides_rodentium	0	0	0	19469222	0	0	0	0	0	0	0	0	221978	93508	0	0	0	0	0	0	0	0	13180990	0	0	0	0	0	395332	0	0
Klebsiella_pneumoniae	44122	1538	862	667984	7666	94102	0	0	4663	25902	46175	6788	0	903937	1558268	27408352	462	9444	145581	64	0	45	0	1295	27300	17699	87	0	0	31	1061
Klebsiella_variicola	42737	0	0	0	0	3894282	0	0	47835	0	45021	3592	0	5478	1535511	26790258	0	0	11293	0	0	0	0	0	0	0	0	0	0	0	0
Tyzzerella_nexilis	0	0	0	0	0	2997910	0	36675	446681	0	19956	0	38232	0	0	6307	163238	2670845	0	0	107564	155876	11555	0	5814	8117	0	0	38443	16978	4963
Enterobacter_cloacae	0	0	0	2355	0	43140	0	0	1906	0	550	0	871	0	18873	0	349121	0	0	0	20225	0	9485	8330	1423056	198367	0	0	0	0	94174
Akkermansia_muciniphila	0	0	0	0	0	0	0	0	0	0	0	0	0	0	0	0	29724	0	0	0	12960	0	8916	9506	10405	6827	0	8652	0	0	0
Bacteroides_stercoris	0	0	0	10345	0	0	0	0	273634	0	0	109754	1823186	10159	0	0	601234	0	0	0	0	0	1469	0	0	0	0	0	19631	54311	18227
Bacteroides_faecis	0	0	0	0	0	0	0	0	129366	0	0	0	3845838	686934	0	0	104929	0	0	0	8216	0	9043398	3101530	4180	0	6293	12428	2396632	20762	134040
Clostridium_butyricum	0	0	1055458	0	0	0	0	0	160002	0	0	0	0	0	18295	0	0	10417	0	0	27672	4086	3910	6095	13262	8578	0	0	0	2116835	0
Streptococcus_equinus	0	0	0	0	0	0	0	0	0	0	0	0	0	0	0	0	315893	0	0	0	0	0	0	0	138021	495023	0	0	0	0	0
Streptococcus_pasteurianus	0	0	0	0	0	0	0	0	0	0	0	0	0	0	0	6644	316548	0	4011	0	0	0	29407	0	0	0	0	0	571840	0	0
Klebsiella_michiganensis	0	1417657	1549457	0	1429721	0	0	0	0	0	0	20959452	0	0	0	0	0	0	0	0	0	0	0	0	3099227	0	0	0	0	0	0
Flavonifractor_plautii	0	0	0	1254899	0	2192652	0	0	641937	0	0	0	67625	0	0	0	362803	4945166	0	0	0	0	0	0	0	0	0	0	0	0	0
Bacteroides_ovatus	0	0	0	3306	0	0	22353	24761	6626	0	531	0	547525	24944	0	0	2507	6401	0	31076452	71	3624	73592	3472	0	0	796	0	159579	1295	1341
Clostridium_orbiscindens	0	0	0	1269122	0	2254927	0	0	661946	0	26355	0	71238	0	0	0	372480	4818143	0	0	0	0	0	0	0	0	0	0	0	0	0
Serratia_marcescens	0	0	0	0	0	0	0	0	0	23671	0	37	0	0	0	0	0	0	0	0	0	0	0	0	0	0	0	0	0	0	0
Bifidobacterium_breve	44325	23865	0	0	15627	21751	3953	3306989	7599	7708	19703	11185	1597	48121	25942	137	86269	578378	95	808	172910	166930	975955	3466	724984	786154	378655	1278	22681	148	105367
Clostridium_paraputrificum	1493	4808670	0	0	3896	318819	0	0	0	0	3667	9129	1894	0	957113	0	2604	249297	0	0	0	0	2502	0	0	5535	0	0	0	673892	0
Leclercia_adecarboxylata	0	0	0	0	0	0	0	0	0	0	0	0	0	0	0	0	0	0	0	0	0	0	0	0	0	0	0	0	0	0	0
Enterococcus_hirae	0	0	0	0	0	0	0	0	0	0	0	0	0	0	0	0	0	5374	0	0	0	0	0	0	0	0	0	0	0	0	0
Ruminococcus_u_s	0	0	0	0	0	5136	0	0	0	0	0	0	37591	3757	0	0	52257	456568	1816	1909	0	4032	0	0	0	0	0	0	115869	2180	10364
Faecalibacterium_prausnitzii	0	0	0	0	0	0	0	0	0	0	0	6482	2627618	59583	0	16455	534942	11533612	0	2904	0	0	0	0	0	0	0	0	9308	0	6429
Enorma_massiliensis	2766	0	0	0	0	0	0	0	0	0	0	0	0	0	0	0	0	0	0	0	0	0	0	0	0	0	0	0	0	0	0
Veillonella_dispar	419554	299262	507212	18445	198635	490443	0	1550	716779	9511	18006	2914	5048	6994	83076	117360	113723	436332	0	570287	223024	242768	308383	0	194317	1137575	11976	0	3648	7417	1806653
Enterobacter_ludwigii	0	0	0	0	0	0	0	0	0	0	0	0	0	0	0	0	0	0	0	0	0	0	0	0	0	0	0	0	0	0	0
Clostridium_hathewayi	0	0	0	833890	0	1800471	0	0	0	0	20409	7932	0	0	0	0	0	23147	0	0	0	0	0	0	0	0	10110	0	0	0	0
Clostridium_perfringens	0	76196	0	0	2395748	0	43866	30588	83222	0	0	0	0	0	0	0	93610	0	0	0	0	0	8095	0	3589	0	0	2878652	0	157347	0
Lachnospiraceae_u_s	0	0	0	0	0	0	0	0	0	0	0	0	0	0	0	0	0	758912	0	0	0	0	0	0	0	0	0	0	0	0	0
Staphylococcus_epidermidis	2546	646	490001	647	151383	15923	18441	1211744	0	1191	692	842805	0	297873	1147	4354	0	0	0	0	0	0	0	0	0	0	0	5097	0	0	2936
Streptococcus_australis	17162	1293	0	0	0	10546	0	0	4968	6886	0	0	0	0	13144011	12114	8658	0	5089	0	0	0	0	0	15442	0	0	0	0	0	5043
Serratia_liquefaciens	0	0	0	0	0	0	0	0	0	0	0	0	0	0	0	0	0	0	0	0	0	0	0	0	0	0	0	0	0	0	0
Streptococcus_gallolyticus	0	0	0	0	0	0	0	0	0	0	0	0	0	0	0	0	112921	0	0	0	0	0	0	0	4568	0	0	0	162067	0	0
Veillonella_atypica	17318	0	530197	5100	327435	17001	0	675653	13268	0	0	0	0	0	0	23297	811722	83645	0	6726	31985	0	291671	0	3567212	1041796	0	0	0	12539	902143
Bacteroidales_u_s	0	0	0	0	0	0	0	0	0	0	0	0	0	0	0	0	0	0	0	0	6367803	6253491	0	0	0	0	0	0	1681	0	0
Blautia_u_s	0	0	0	0	0	0	0	0	0	0	0	0	3064	1383	0	0	0	7158	0	1220	9531	10556	0	0	0	0	0	0	0	0	0
Bifidobacterium_dentium	0	0	0	0	0	0	0	0	0	0	0	0	0	0	0	403	483	49469	240	0	0	0	0	0	0	13129	0	0	0	0	0
Bacteroides_plebeius	0	0	0	0	0	0	0	0	0	0	0	0	9416896	164567	2387	0	0	0	0	0	0	0	0	0	0	0	0	0	20332	0	0
Escherichia_coli	243	60653	285	401844	3885	2355	62567	0	41410	0	180	10555	3510	525	8546	250672	573739	17988	442	9606	24469	31945	224661	11654	1743	22520	9906	1575399	1806	801817	50481
Bacteroides_eggerthii	0	0	0	0	0	0	0	0	0	0	0	4614	37720	0	0	0	0	0	0	0	0	0	0	0	0	0	0	0	0	0	0
Streptococcus_lutetiensis	0	0	0	0	0	0	0	0	0	0	0	0	0	0	0	0	8186	0	0	0	8684	1368	1499	1950	577837	496197	0	0	12034	0	0
Serratia_u_s	0	0	0	0	0	0	0	0	0	0	0	0	0	0	0	0	0	0	0	0	0	0	0	0	0	0	0	0	0	0	0
Streptococcus_u_s	44350	5210	106549	12289	229145	42169	0	20770	7088	14920	32073	1683513	3592	21917	441796	53940	164146	15091	940595	1303	6661	5672	82001	41123	250417	39236	3087	8416	12427	30868	21469
Parabacteroides_u_s	0	0	0	1974	0	0	637440	0	31345	0	540377	155717	256913	200766	755	0	42162	0	6183	0	461	1406	15352	7584	12325	8911	64770	0	91951	0	0
Propionibacterium_u_s	145	0	133	120	202	99	31	116	90	143	79	0	443	0	716	0	0	1524	0	0	1041	0	3557	0	671	11870	0	0	44718	0	15506
Bacteroides_xylanisolvens	0	0	0	0	0	0	4589	0	0	0	0	0	257864	13706	0	0	0	0	0	302865	6338	0	9516	3457	0	0	2486	0	3160170	2253	6134
Bifidobacterium_catenulatum	4550	4195	0	0	0	36230	0	0	0	0	7707	0	0	0	0	0	120378	13720	0	0	0	0	0	61342	217491	135227	2258	1037	0	0	15324
Propionibacterium_acnes	0	0	0	0	0	0	0	0	0	0	0	0	0	0	0	0	0	0	0	0	0	0	0	0	0	0	0	0	0	0	0
Erysipelotrichaceae_bacterium	0	0	0	0	0	15112	0	0	0	0	0	0	0	1641	0	0	5269	0	0	0	0	0	0	0	0	0	0	0	1822	6540916	0
Streptococcus_salivarius	19283	3134	73198	6788	185845	13767	0	24559	6450	4782	17401	1059938	942	13508	14097	12917	122311	5500	666109	0	5248	4773	36611	28935	222852	35578	0	5973	8755	33984	53134
Bacteroides_vulgatus	0	0	0	2380	0	2882	2373	8474	159626	0	0	8216	297215	24346	0	0	13869	0	0	4944	39813	7893	259403	9481	0	0	291521	456	669371	1435	5302
Collinsella_u_s	0	0	0	0	0	0	0	0	0	0	0	0	5456	0	0	1961	0	1517140	0	0	0	0	0	0	0	0	0	0	113636	2625	0
Enterococcus_raffinosus	0	0	0	7751	0	0	0	0	0	0	0	0	0	0	0	0	0	0	0	0	0	0	0	0	0	0	0	0	0	0	9979
Parabacteroides_merdae	0	0	0	0	0	0	2628	0	2267701	0	0	0	2017873	8762	0	0	572371	0	0	0	1171	0	0	0	0	0	0	0	264778	0	0
Citrobacter_u_s	0	0	0	8064	4945	342675	0	0	5266	0	3854	20175	0	0	0	0	44596	15211	0	0	0	0	7743	0	1204	0	1954	0	0	0	0
Veillonella_parvula	438216	771204	13071	3376	12797	498652	0	2509	774070	0	18333	0	5404	0	69998	134181	126362	497408	701	567758	358095	180768	242733	0	180263	93851	12750	0	893	0	77147
Staphylococcus_u_s	2449	1601	290005	0	0	9340	0	772383	18726	0	1383	140777	0	172487	0	2809	0	0	0	1074	1728	0	0	0	0	7137	0	0	0	0	4255
Lactobacillus_rhamnosus	0	0	0	0	0	0	0	7667	0	0	0	0	0	90724	0	481	28423	27489	0	2385	1818	1051	3858920	0	1936	1738	89141	5051	0	0	0
Citrobacter_freundii	0	0	0	2058	0	75368	0	0	4399	0	4052	19684	0	0	0	159	35570	5075	0	0	0	0	4252	0	993	27899	0	0	0	0	1972
Citrobacter_braakii	0	0	0	0	0	71099	0	0	0	0	0	20239	0	0	0	0	0	16974	0	0	0	0	0	0	0	0	0	0	0	0	0
Streptococcus_macedonicus	0	0	0	0	0	0	0	0	0	0	0	0	0	0	0	0	59312	0	0	0	0	0	0	0	4299	25353	0	0	0	0	0
Alistipes_putredinis	0	0	0	0	0	0	0	0	0	0	0	3376	842763	147726	0	0	0	0	0	0	0	0	35530	0	0	0	0	0	0	0	2982
Porphyromonas_u_s	0	0	0	0	0	0	724471	0	19976	0	412855	118559	162077	57983	0	0	27853	0	6590	0	0	0	7377	7125	12413	8948	0	0	71521	0	0
Bacteroides_finegoldii	0	0	0	0	0	0	0	0	0	0	0	0	38570	19081	0	0	0	0	0	125920	0	0	9637	17464	0	0	0	0	45202	0	0
Parabacteroides_distasonis	0	0	0	0	0	0	745113	0	16967	0	275208	80514	17036	36192	0	0	19896	0	6532	0	569254	559159	12619	8212	12385	9001	1474	0	129272	0	0
Collinsella_aerofaciens	0	0	0	0	0	0	0	0	0	0	0	0	5268	0	0	1969	0	1484753	0	0	0	0	0	0	0	0	0	0	91957	2353	0
Ruminococcus_bromii	0	0	0	0	0	0	0	0	0	0	0	2399	0	0	0	4023	0	3077958	0	0	0	0	0	0	0	0	0	0	0	0	0
Bacteroides_cellulosilyticus	0	0	0	0	0	0	0	0	0	0	0	0	162202	73548	0	0	0	0	0	0	0	0	0	0	0	0	0	0	4226	8899	0
Clostridium_clostridioforme	0	0	0	172984	0	66751	0	0	0	0	0	0	0	443194	0	0	0	863593	0	0	889	17656	0	0	0	0	0	1865	403	0	0
Enterococcus_avium	0	0	0	613153	0	22623	0	0	35219	0	0	0	0	0	0	0	0	0	0	0	0	0	0	0	0	0	0	0	0	0	728734
Haemophilus_parainfluenzae	21372	0	30263	1106	270313	0	0	26146	0	0	0	0	5202	4954	0	0	0	12967	0	0	1774	1278	13526	0	0	0	0	0	0	8686	1091072
Coprococcus_u_s	0	0	0	0	0	10818	0	12449	0	0	0	0	0	13816	0	2989	0	738159	0	0	14629	19026	0	0	0	0	0	0	3342	0	0
Bifidobacterium_kashiwanohense	16352	16149	0	0	0	100484	0	21942	0	26392	5000	0	0	82184	0	0	260438	35421	0	0	0	0	0	101289	215917	158344	5568	0	0	0	71615
Peptoclostridium_difficile	1038	142321	445	360183	0	34566	0	24345	6290	0	0	0	842	56721	0	1927	8647	17901	30	0	0	143	5360	0	1721	1078	62243	0	91	23947	3354
Serratia_nematodiphila	0	0	0	0	0	0	0	0	0	0	0	0	0	0	0	0	0	0	0	0	0	0	0	0	0	0	0	0	0	0	0
Enterococcus_casseliflavus	0	0	0	0	0	0	0	0	0	0	0	0	0	0	0	0	0	0	0	0	0	0	0	0	39640	0	0	0	0	0	0
GlobalTree_u_s	0	0	0	0	0	0	0	0	0	0	0	0	0	0	0	0	28	14297	0	0	0	0	2402	0	0	0	0	0	17	480306	0
Bacteroides_sartorii	0	0	0	0	0	0	0	4658	160343	0	0	0	87933	16799	0	0	15607	0	0	0	0	0	0	0	0	0	115687	0	141577	0	0
Enterococcus_flavescens	0	0	0	0	0	0	0	0	0	0	0	0	0	0	0	0	0	0	0	0	0	0	0	0	42773	0	0	0	0	0	0
Streptococcus_infantarius	0	0	0	0	0	0	0	0	0	0	0	0	0	0	0	0	0	0	0	0	0	0	0	0	141703	960846	0	0	0	0	0
Blautia_wexlerae	0	0	0	0	0	0	0	33542	0	0	0	0	37101	7380	0	0	46024	432869	0	0	4394	6252	0	0	0	0	11207	0	18263	2900	9586
Streptococcus_vestibularis	5227	0	12436	0	22870	3771	0	0	30921	0	0	94574	0	0	8981	244	22355	0	33166	0	0	0	0	0	18750	0	0	0	0	0	4676
Bacteroides_massiliensis	0	0	0	0	0	0	0	0	155311	0	43552	19346	485776	55653	0	0	0	0	0	0	0	0	0	0	0	0	84307	0	0	0	0
Paraprevotella_clara	0	0	0	0	0	0	0	0	0	0	0	3524	213786	21712	0	0	0	0	0	0	0	0	0	0	0	0	0	0	0	0	0
Lactobacillus_casei	0	0	0	0	0	0	0	0	0	0	0	0	0	0	0	0	0	37870	0	0	0	7288	905	0	0	0	0	0	0	0	0
Lactobacillus_paracasei	0	0	0	0	0	0	0	0	0	0	0	0	0	0	0	0	0	40433	0	0	0	7292	0	0	0	0	0	0	26781	0	0
Erysipelatoclostridium_ramosum	0	0	0	0	0	49012	0	0	0	0	0	0	0	20756	3670	998	1383	13678	0	0	6091	9811	2634	0	1936	1364	93238	0	0	0	0
Ruminococcus_torques	0	0	0	0	0	11658	0	36287	59378	0	0	86203	57406	2841	0	0	4000	33685	0	0	0	8584	0	0	0	0	0	0	7879	12111	0
Bifidobacterium_adolescentis	1924	2344	0	0	0	6200	0	2077	115702	2322	0	0	2803	87179	0	940	136251	425638	0	0	6275	2147	32521	2967	724893	15478	6338	0	5761	0	10849
Lactobacillus_gasseri	138160	0	0	0	0	0	0	0	0	838	88019	220101	0	0	1251	0	0	0	0	0	22349	35494	0	0	0	0	0	0	29143	0	0
Clostridium_symbiosum	0	0	0	0	0	0	0	0	0	0	0	0	0	0	0	0	0	2588984	0	0	0	0	0	0	0	0	0	0	0	0	0
Faecalibacterium_cf	0	0	0	0	0	0	0	0	0	0	0	2388	440122	100866	0	0	215959	0	0	0	0	0	0	0	0	0	0	0	4328	0	0
Intestinibacter_bartlettii	0	860012	3500	0	0	0	0	0	38071	0	0	0	4886	0	0	1057	3738	654520	0	0	0	0	2805	0	0	0	0	0	0	8813	0
Enterobacter_aerogenes	0	0	0	0	0	11592	0	0	0	0	641203	15316	0	0	0	41126	0	32	13850	0	0	0	0	0	0	0	0	0	0	0	0
Parabacteroides_johnsonii	0	0	0	0	0	0	0	0	557154	0	0	0	1048849	0	0	0	0	0	0	0	0	0	0	0	0	0	0	0	62059	0	0
Enterococcus_faecium	92	0	0	183	0	0	21609	0	0	0	765	27	2160	196	0	31	0	991	36219	0	0	0	91	0	33919	3464	0	0	0	0	59
Actinomyces_u_s	0	3489	11084	1349	14668	1303	0	0	0	19982	13705	1561	0	24916	1950	0	14208	37199	0	0	38352	33954	10025	0	0	6960	0	0	0	63565	107917
Coprobacillus_u_s	0	0	0	0	0	65313	0	0	0	0	510	0	0	14083	4085	0	2691	22521	0	0	7650	10777	3704	0	0	1309	72860	0	0	0	0
Anaerostipes_caccae	0	0	0	0	0	0	0	0	0	0	0	0	0	0	0	0	36295	0	0	0	0	0	0	0	0	0	0	0	0	0	0
Ruminococcus_bicirculans	0	0	0	0	0	0	0	0	0	0	0	0	95294	87735	0	0	38956	1006746	0	0	0	0	0	0	0	0	0	0	0	17848	2520
Christensenella_timonensis	0	0	0	12724	0	107733	0	0	12781	0	0	0	50298	17308	0	0	110629	132362	0	0	34892	37002	0	0	0	0	30919	0	169249	0	0
Eubacterium_eligens	0	0	0	0	0	0	0	0	0	0	0	0	157367	2316	0	0	0	836161	0	0	0	0	0	0	0	0	0	0	0	0	0
Paraprevotella_xylaniphila	0	0	0	0	0	0	0	0	0	0	0	0	896409	9066	0	0	0	0	0	0	0	0	0	0	0	0	0	0	0	0	0
Streptococcus_mitis	72766	2275	0	3758	3322	20312	0	490	11291	7890	26656	18086	6960	731	12354	9719	20524	1524	29668	710	2118	2310	1960	1783	4210	761	4324	0	696	1851	17296
Enterococcus_u_s	0	206	0	0	0	0	0	0	0	0	0	0	0	0	693	0	0	0	0	0	0	0	16934	0	33408	255	0	0	0	5427	0
Blautia_hansenii	0	0	0	0	0	0	0	0	0	0	0	0	0	0	0	0	118267	19248	0	0	0	0	0	0	0	0	22245	0	0	0	0
Lactococcus_garvieae	0	0	0	0	0	0	0	0	0	0	0	0	0	0	0	0	0	0	0	0	0	0	0	0	0	1553227	0	0	0	0	0
Clostridium_bolteae	0	0	0	535203	0	429543	0	0	0	0	4610	0	0	0	0	0	9042	105769	0	0	0	0	0	0	0	0	0	0	167	0	0
Staphylococcus_hominis	0	0	0	0	0	0	1202	786207	0	0	0	38849	0	0	0	0	0	0	0	0	0	0	0	0	0	0	0	0	0	0	0
Anaerostipes_u_s	0	0	0	0	0	0	0	0	0	0	0	0	0	0	0	0	0	0	0	0	0	0	0	0	0	0	0	0	0	0	0
Barnesiella_intestinihominis	0	0	0	0	0	0	0	0	0	0	0	0	157702	19449	0	0	0	0	0	0	0	0	0	0	0	0	0	0	0	0	0
Clostridium_innocuum	0	0	0	0	0	2598	0	0	0	0	0	0	0	69634	0	0	2328	0	0	0	0	0	0	0	0	0	0	0	0	846098	0
Streptococcus_parasanguinis	43396	1991	5246	3671	1249	31056	0	0	14891	16149	1698	14804	1452	26459	36071	34629	29946	3966	15858	0	5512	6908	14518	0	35693	2184	2349	1033	6600	25406	17591
Streptococcus_peroris	59409	34173	0	5617	0	30431	0	0	29510	62152	145135	5185	0	0	62616	27150	19331	0	7941	0	5003	5033	11329	0	26243	0	3875	0	0	0	0
Alistipes_shahii	0	0	0	0	0	0	0	0	0	0	0	0	106737	32859	0	0	0	0	0	0	0	0	0	0	0	0	0	0	0	0	0
Clostridium_citroniae	0	0	0	79822	0	161831	0	0	63491	0	0	0	0	0	0	0	0	0	0	0	349406	385771	0	0	0	0	0	0	3460	0	0
Roseburia_intestinalis	0	0	0	0	0	584	0	0	0	0	0	0	10032	0	0	0	49866	1062294	0	0	0	0	0	0	0	0	0	0	0	0	0
Bacteroides_coprocola	0	0	0	0	0	0	0	0	0	0	0	0	28720	75798	0	0	0	0	0	0	0	0	0	0	0	0	0	0	0	0	0
Parasutterella_excrementihominis	0	0	0	0	0	0	0	0	0	0	0	0	15568	0	0	0	0	0	0	0	0	0	0	0	0	0	0	0	0	0	0
Megasphaera_micronuciformis	0	0	0	0	0	561678	0	0	0	0	6169	0	0	0	0	0	0	0	0	0	0	0	0	0	0	75603	0	0	0	0	0
Rothia_mucilaginosa	23148	0	9543	8248	0	4201	6598	0	0	13912	9046	0	6043	0	5539	33351	11286	0	23592	0	0	0	19692	0	47636	11067	0	41307	0	7698	55674
Phascolarctobacterium_u_s	0	0	0	0	0	0	335707	12732	0	0	0	0	83803	84508	0	0	0	0	0	0	0	0	0	0	0	0	0	0	0	0	0
Eubacterium_hallii	0	0	0	0	0	0	0	0	0	0	0	0	11707	7470	0	0	0	0	0	0	0	0	0	0	0	0	0	0	0	6160	0
Subdoligranulum_u_s	0	0	0	0	0	0	0	0	0	0	0	0	60493	0	0	0	12329	0	0	0	0	0	0	0	0	0	430704	0	0	0	0
Burkholderiales_bacterium	0	0	0	0	0	0	0	0	0	0	0	0	15435	0	0	0	0	0	0	0	0	0	0	0	0	0	0	0	0	0	0
Oscillibacter_u_s	0	0	0	0	0	0	0	0	0	0	0	0	188354	33316	0	0	28488	8915	0	0	0	0	0	0	0	0	0	0	0	0	0
Sutterella_wadsworthensis	0	0	0	0	0	0	301596	0	0	0	0	0	21807	51437	0	0	95	0	0	0	0	0	0	0	0	0	0	0	0	0	0
Bacteroides_clarus	0	0	0	0	0	0	0	0	0	0	0	0	25870	0	0	0	0	0	0	0	0	0	0	0	0	0	0	0	0	0	0
Eubacterium_limosum	0	0	0	0	0	3999	0	0	0	0	0	0	0	0	0	0	0	0	0	0	0	0	0	0	0	0	0	0	0	0	0
Actinomyces_urogenitalis	0	0	0	0	0	0	0	0	0	0	2844	0	0	0	0	0	0	0	0	0	0	0	0	0	0	0	0	0	0	0	0
Enterobacteriaceae_u_s	0	0	35871	0	0	0	0	0	0	0	773555	0	0	0	0	0	0	0	0	0	0	0	0	33	2791	1646	0	0	0	0	0
Odoribacter_splanchnicus	0	0	0	0	0	0	0	0	0	0	0	0	153020	39634	0	0	0	0	0	0	0	0	0	0	0	0	0	0	0	0	0
Enterococcus_faecalis	0	2805	373	0	0	27199	1417	0	619	561	8566	488	0	49749	1103	0	462	950	0	1713	0	0	276	0	6386	3990	173	278	129	32000	303
Hafnia_paralvei	0	0	0	0	0	0	0	0	0	0	916539	0	0	0	0	0	0	0	0	0	0	0	0	0	0	0	0	0	0	0	0
Anaerotruncus_colihominis	0	0	0	0	0	6486	0	0	0	0	0	0	4796	0	0	0	0	0	0	0	0	0	0	0	0	0	49133	0	0	0	0
Bifidobacterium_scardovii	25416	12706	0	0	0	0	0	4065	0	6832	0	0	0	6116	0	0	10872	647866	0	0	0	0	0	0	0	0	0	0	0	0	36757
Bacteroidales_bacterium	0	0	0	0	0	0	0	0	0	0	0	0	0	13244	0	0	0	0	0	0	0	0	0	0	0	0	0	0	0	0	0
Negativicoccus_succinicivorans	0	25056	5638	0	2983	0	0	0	1626	0	0	0	0	6223	0	0	1332	4414	0	0	0	0	5244	0	0	18987	0	0	0	0	26390
Hafnia_alvei	0	0	0	0	0	0	0	0	0	0	742759	0	119792	0	0	0	0	0	0	0	0	0	0	0	0	0	0	0	0	0	0
Streptococcus_thermophilus	964	4728	6415	0	12891	1243	0	0	12507	0	0	45332	388	0	6037	511	34736	0	26303	0	0	0	5019	0	16738	0	0	0	0	2509	8796
Bacteroides_acidifaciens	0	0	0	0	0	0	0	0	0	0	0	0	259298	52404	0	0	0	0	0	59931	0	0	0	0	0	0	18810	0	71247	0	0
Eggerthella_lenta	0	147836	0	2350	0	33751	0	20980	4259	0	2540	0	0	19177	0	0	7583	0	0	0	0	0	0	0	0	0	167750	0	0	0	0
Bilophila_wadsworthia	0	0	0	0	0	0	0	7878	0	0	0	0	72311	14853	0	0	0	0	0	0	0	0	0	0	0	0	0	0	32271	0	0
Actinomyces_neuii	0	0	0	0	0	0	0	0	0	0	0	0	0	14805	0	0	0	0	0	0	0	0	0	0	0	0	56685	0	0	0	0
Butyrivibrio_crossotus	0	0	0	0	0	0	0	0	0	0	0	0	5992	50096	0	0	0	8579	0	0	0	0	0	0	0	0	0	0	0	0	0
Roseburia_inulinivorans	0	0	0	0	0	17340	0	0	0	0	0	0	131416	39159	0	0	152210	18351	0	0	0	0	0	0	0	0	0	0	5590	0	3055
Christensenella_minuta	0	0	0	0	0	18812	0	0	0	0	0	0	54492	8313	0	0	77371	50896	0	0	0	11175	0	0	0	0	0	0	125208	51570	0
Bifidobacterium_moukalabense	0	0	0	0	0	0	0	0	0	0	0	0	0	0	0	0	0	0	0	0	0	0	0	0	7005	0	0	0	0	0	8901
Bifidobacterium_ruminantium	2790	6474	0	0	0	11996	0	0	21814	10308	0	0	0	0	0	0	26599	71684	0	0	0	0	7989	0	263694	2997	0	0	0	0	17689
Alistipes_u_s	0	0	0	0	0	0	0	0	0	0	0	0	64258	21394	0	0	0	0	0	0	0	0	0	0	0	0	0	0	0	0	0
Bilophila_u_s	0	0	0	0	0	0	0	0	0	0	0	0	72033	0	0	0	0	0	0	0	0	0	0	0	0	0	0	0	0	0	0
butyrate_producing	0	0	0	0	0	140590	0	0	0	0	0	0	72176	8200	0	0	0	17401	0	0	0	0	0	0	0	0	0	0	0	0	185
Blautia_producta	0	0	0	0	0	0	0	0	0	0	0	0	0	0	0	0	8154	528538	0	0	0	0	0	0	0	0	0	0	0	0	0
Bacteroides_nordii	0	0	0	0	0	0	0	0	0	0	0	0	0	0	0	0	0	0	0	0	0	0	0	0	0	0	0	0	0	0	0
Bifidobacterium_stercoris	1932	921	0	0	0	3206	0	0	34199	1131	0	0	1287	1392	0	407	29683	0	0	0	0	0	2212	0	0	3467	0	0	2563	0	4627
Haemophilus_sputorum	0	0	0	0	10752	0	0	0	0	0	0	0	0	2479	0	0	0	0	0	0	0	0	0	0	0	0	0	0	0	0	392264
Alistipes_onderdonkii	0	0	0	0	0	0	0	0	0	0	0	0	15649	23372	0	0	0	0	0	0	0	0	0	0	0	0	0	0	0	0	0
Proteus_mirabilis	0	0	0	0	0	0	0	0	0	0	0	0	0	0	0	0	0	0	0	0	0	0	0	0	0	0	0	0	0	0	0
Bifidobacterium_reuteri	9980	15762	0	0	0	0	0	0	0	13958	0	0	0	7960	0	0	65209	0	0	0	0	0	17365	0	15265	15881	10291	0	0	0	50653
Eubacterium_ramulus	0	0	0	0	0	9748	0	0	0	0	0	0	0	0	0	0	0	61250	0	0	0	0	15830	0	0	0	0	0	0	3435	0
Lactobacillus_vaginalis	0	0	0	0	0	0	0	0	0	0	0	0	0	0	0	0	289111	0	0	0	0	0	0	0	0	0	0	0	0	0	0
Oscillospiraceae_bacterium	0	0	0	0	0	0	0	0	0	0	0	0	71463	0	0	0	25626	0	0	0	0	0	0	0	0	0	0	0	0	0	0
Enterococcus_gallinarum	0	0	0	0	0	0	0	0	0	0	0	0	0	0	0	0	0	0	0	0	0	0	16927	0	0	0	0	0	0	0	0
Enterococcus_saccharolyticus	0	0	0	0	0	0	0	0	0	0	0	0	0	0	0	0	0	0	0	0	0	0	16845	0	0	0	0	0	0	0	0
Enterobacter_asburiae	0	0	0	0	0	0	0	0	0	0	0	0	0	0	0	0	0	0	0	0	0	0	0	0	140891	26987	0	0	0	0	0
Eggerthella_u_s	216	36929	0	2339	0	7257	0	6744	1645	0	0	0	0	25417	0	0	2680	0	0	0	0	0	0	0	0	0	10042	0	548	0	0
Staphylococcus_aureus	0	81	15	0	0	0	0	261	2469	0	1634	313	0	43	1036	1338	3328	95	1250	0	121	0	0	0	0	212	2393	0	115	0	393
Actinomyces_graevenitzii	0	0	0	0	0	0	0	0	0	0	0	0	0	0	0	0	0	0	0	0	0	0	7206	0	0	0	0	0	15509	17668	166364
Roseburia_hominis	0	0	0	0	0	11594	0	0	0	0	0	0	14489	65958	0	0	194753	16514	0	0	0	0	0	0	0	0	0	0	4945	0	0
Dorea_u_s	0	0	0	0	0	20329	0	0	0	0	0	0	10002	2049	0	0	0	13509	0	0	0	0	12330	0	0	0	0	0	1390	0	0
Lactobacillus_fermentum	0	0	0	0	0	0	0	0	0	0	0	0	0	0	0	0	0	42125	0	3740	0	0	0	0	0	0	0	0	0	0	0
bacterium_LF	0	0	0	0	0	0	0	0	0	0	0	0	59332	7659	0	0	0	0	0	0	0	0	0	0	0	0	0	0	0	0	10642
Butyricimonas_virosa	0	0	0	0	0	0	0	0	0	0	0	0	12849	13537	0	0	0	0	0	0	0	0	0	0	0	0	0	0	0	0	0
Bacteroides_fluxus	0	0	0	0	0	0	0	0	0	0	0	0	11286	0	0	0	0	0	0	0	0	0	174618	0	0	0	13901	0	0	0	0
Senegalimassilia_anaerobia	0	0	0	0	0	0	0	0	0	0	0	0	0	0	0	0	0	16898	0	0	0	0	0	0	0	0	0	0	20937	0	0
Bifidobacterium_angulatum	0	0	0	0	0	0	0	0	0	0	0	0	0	0	0	0	16678	16572	0	0	0	0	0	6070	26324	8578	0	0	0	0	29381
Varibaculum_cambriense	0	0	0	0	0	0	0	0	0	0	0	0	46342	0	0	0	0	81109	0	0	0	0	0	0	0	0	0	0	8384	0	0
Atopobium_u_s	703	0	0	0	0	19368	0	0	0	0	1616	0	0	2511	0	0	5764	0	0	0	0	0	0	0	0	0	0	0	0	0	1752
Alistipes_finegoldii	0	0	0	0	0	0	0	0	0	0	0	0	5366	9740	0	0	0	0	0	0	0	0	0	0	0	0	0	0	0	0	0
Granulicatella_adiacens	0	0	0	0	0	0	0	0	0	0	0	0	0	0	0	0	0	0	0	0	0	0	2127	0	0	4047	0	0	0	3259	11432
Dorea_longicatena	0	0	0	0	0	0	0	0	0	0	0	0	63577	3010	0	7794	0	16583	0	0	0	0	0	0	0	0	0	0	0	0	0
Staphylococcus_lugdunensis	0	0	0	0	0	0	0	0	0	0	0	0	0	0	0	0	0	0	0	0	0	0	0	0	0	0	0	0	0	0	0
Serratia_proteamaculans	0	0	0	0	0	0	0	0	0	0	0	0	0	0	0	0	0	0	0	0	0	0	0	0	0	0	0	0	0	0	0
Phascolarctobacterium_succinatutens	0	0	0	0	0	0	0	0	0	0	0	0	0	0	0	0	0	0	0	0	0	0	0	0	0	0	0	0	0	0	0
Enterococcus_durans	0	0	0	0	0	0	0	0	0	0	0	0	0	0	0	0	0	0	0	0	0	0	0	0	0	0	0	0	0	0	0
Haemophilus_pittmaniae	0	0	0	0	22682	0	0	0	0	0	0	0	0	0	0	0	0	0	0	0	0	0	0	0	0	0	0	0	0	0	63055
Bifidobacterium_saguini	9637	10883	0	0	0	0	0	0	0	13531	0	0	0	8944	0	0	23234	0	0	0	0	0	0	10879	0	0	0	0	0	0	43048
Coprococcus_comes	0	0	0	0	0	0	0	0	0	0	0	0	37345	5229	0	0	0	9287	0	0	0	0	0	0	0	0	0	0	0	2528	0
Candidatus_Alistipes	0	0	0	0	0	0	0	0	0	0	0	0	0	3953	0	0	0	0	0	0	0	0	0	0	0	0	0	0	0	0	0
Serratia_grimesii	0	0	0	0	0	0	0	0	0	0	0	0	0	0	0	0	0	0	0	0	0	0	0	0	0	0	0	0	0	0	0
Bacteroidales_Order	0	0	0	242586	0	0	0	0	124	0	0	0	0	0	0	0	0	0	0	0	0	0	0	0	0	0	0	0	0	0	0
Ruminococcus_obeum	0	0	0	0	0	9047	0	0	0	0	0	0	26566	4149	0	0	0	25393	0	0	14587	21120	0	0	0	0	0	0	0	0	0
Gemella_haemolysans	3672	0	2602	0	9093	9036	0	1860	0	0	0	9464	0	2247	0	0	0	0	0	0	0	0	0	0	1845	0	0	0	0	0	7237
Enterococcus_villorum	0	0	0	0	0	0	0	0	0	0	0	0	0	0	0	0	0	0	0	0	0	0	0	0	0	0	0	0	0	0	0
Veillonella_ratti	0	0	0	0	0	0	0	0	0	0	0	0	0	0	0	0	0	0	0	0	0	0	0	0	0	0	0	0	0	0	0
Actinomyces_odontolyticus	0	0	0	0	0	0	0	0	0	7589	0	0	0	0	0	0	0	0	0	0	0	0	6305	0	0	4792	0	0	0	0	3598
Propionibacterium_avidum	0	0	0	0	0	0	0	0	0	0	0	0	0	0	0	0	0	0	0	0	0	0	0	0	0	0	0	0	30189	0	0
Haemophilus_haemolyticus	2643	0	0	0	40922	0	0	2124	0	0	0	6129	0	0	0	0	0	1244	0	0	0	0	0	0	0	0	0	0	0	0	40461
Bifidobacterium_merycicum	0	0	0	0	0	0	0	0	0	0	0	0	0	0	0	0	13072	14801	0	0	0	0	48378	9677	20228	0	0	0	0	0	5929
Streptococcus_infantis	16142	1258	2188	0	1418	11147	0	0	1171	4581	3574	0	1797	881	0	2383	2126	800	0	0	0	0	0	0	0	2218	0	0	0	1199	5177
Lactobacillus_reuteri	0	0	0	0	0	0	0	0	0	0	0	0	0	0	0	0	159989	11961	0	0	0	0	0	0	0	0	0	0	0	0	0
Bacteroides_coprophilus	0	0	0	0	0	0	0	3145	0	0	0	0	68635	20169	0	0	0	0	0	0	0	0	0	0	0	0	0	0	0	0	0
Gordonibacter_pamelaeae	0	61179	0	0	0	0	0	0	0	0	75057	0	0	0	0	0	11829	0	0	0	0	0	0	0	0	0	6407	0	0	0	0
Dysgonomonas_capnocytophagoides	0	0	0	0	0	0	0	0	0	0	0	0	0	0	0	0	0	0	0	0	0	0	0	0	0	0	0	0	0	0	0
Bifidobacterium_stellenboschense	11715	13233	0	0	0	0	0	0	0	8238	0	0	0	0	0	0	0	0	0	0	0	0	0	7583	0	0	0	0	0	0	29451
Bacteroides_salanitronis	0	0	0	0	0	0	0	0	13768	0	0	0	9157	18429	0	0	0	0	0	0	0	0	35807	5959	0	0	0	0	0	0	0
Lactobacillus_u_s	0	0	0	0	0	0	0	0	0	0	9831	0	0	0	0	264	0	0	81	0	5250	26	0	0	353	0	0	0	0	0	0
Clostridium_asparagiforme	0	0	0	0	0	0	0	0	0	0	0	0	0	0	0	0	0	0	0	0	0	0	0	0	0	0	0	0	0	0	0
Dorea_formicigenerans	0	0	0	0	0	18680	0	0	0	0	0	0	7391	922	0	5801	0	13658	0	0	6939	8788	11105	0	0	0	0	0	0	0	0
Corynebacterium_variabile	0	0	0	0	0	0	0	0	0	0	0	0	0	0	0	0	0	0	0	0	0	0	0	0	0	0	0	0	0	0	166936
Eubacterium_ventriosum	0	0	0	0	0	7674	0	0	0	0	0	0	34624	5892	0	0	0	0	0	0	0	0	0	0	0	0	0	0	0	10131	0
Ruminococcus_lactaris	0	0	0	0	0	414	0	0	0	0	0	0	4235	10840	0	62	0	22768	0	0	0	0	9886	0	0	0	0	0	0	0	0
Gemella_sanguinis	0	0	0	0	2283	0	0	0	0	0	0	0	0	1628	0	0	0	2206	0	0	0	0	0	0	0	0	0	0	0	6250	10070
Enterococcus_malodoratus	0	0	0	0	0	0	0	0	0	0	0	0	0	0	0	0	0	0	0	0	0	0	0	0	0	0	0	0	0	0	0
Robinsoniella_u_s	0	0	0	0	0	0	0	0	0	0	0	0	0	0	0	0	0	0	0	0	0	0	0	0	0	0	0	0	0	0	0
Acinetobacter_junii	0	0	0	0	0	0	0	0	0	0	0	0	0	0	0	0	0	0	0	0	0	0	0	0	0	104898	0	0	0	0	0
Lactococcus_lactis	0	4542	0	0	0	0	0	0	0	0	0	0	0	0	0	0	71599	0	0	0	0	0	0	0	0	34348	0	0	0	0	17198
Candidatus_Bacteroides	0	0	0	0	0	0	0	0	0	0	0	0	0	3504	0	0	0	0	0	0	0	0	0	0	0	0	0	0	0	0	0
Morganella_morganii	0	0	0	0	0	0	0	0	0	0	0	0	0	0	0	0	0	0	0	0	0	0	0	0	0	0	0	0	0	37706	0
Morganella_u_s	0	0	0	0	0	0	0	0	0	0	0	0	0	0	0	0	0	0	0	0	0	0	0	0	0	0	0	0	0	36919	0
Meiothermus_silvanus	2924	1872	0	0	6258	0	0	5479	1907	0	0	4049	0	0	0	0	0	0	0	0	0	0	0	0	0	0	0	0	0	0	0
Robinsoniella_peoriensis	0	0	0	0	0	0	0	0	0	0	0	0	0	0	0	0	0	0	0	0	0	0	0	0	0	0	0	0	0	0	0
Haemophilus_u_s	2039	0	0	0	32061	0	0	1307	0	0	0	1889	0	0	0	0	0	0	0	0	0	0	0	0	0	1182	0	0	0	0	47187
Eubacterium_siraeum	0	0	0	0	0	0	0	0	0	0	0	0	0	0	0	0	0	0	0	0	0	0	0	0	0	0	0	0	0	0	0
Eubacterium_biforme	0	0	0	0	0	0	0	0	0	0	0	0	44565	2722	0	0	0	0	0	0	0	0	0	0	0	0	0	0	0	8262	0
Serratia_fonticola	0	0	0	0	0	0	0	0	0	0	0	0	0	0	0	0	0	0	0	0	0	0	0	0	0	0	0	0	0	0	0
Bacteroides_intestinalis	0	0	0	0	0	0	0	0	0	0	0	0	9478	15861	0	0	0	0	0	0	0	0	0	0	0	0	0	0	0	0	0
Stenotrophomonas_maltophilia	0	0	0	0	0	0	0	0	0	0	0	0	0	0	0	0	7056	0	0	0	0	0	0	0	20967	0	0	0	0	0	0
Bacteroides_salyersiae	0	0	0	0	0	0	0	0	0	0	0	0	95947	2975	0	0	0	0	0	109	0	0	0	0	0	0	75	0	0	0	0
Bacteroides_barnesiae	0	0	0	0	0	0	0	0	0	0	0	0	20125	37193	0	0	0	0	0	0	0	0	0	0	0	0	0	0	0	0	0
Eubacterium_rectale	0	0	0	0	0	6465	0	0	0	0	0	0	7105	1652	0	0	0	27248	0	0	0	0	0	0	0	0	0	0	0	0	0
Bifidobacterium_biavatii	0	10028	0	0	0	0	0	0	0	0	0	0	0	0	0	0	0	0	0	0	0	0	0	51203	0	0	0	0	0	0	11175
Lelliottia_amnigena	0	0	0	0	0	0	0	0	0	0	0	0	0	0	0	0	0	0	0	0	0	0	0	0	101115	0	0	0	0	0	0
Actinomyces_turicensis	0	0	0	0	0	49689	0	0	0	0	0	0	0	0	0	0	29830	0	0	0	0	0	0	0	0	0	0	0	0	0	0
Lactobacillus_animalis	0	0	0	0	0	0	0	0	0	0	0	0	0	0	0	0	0	0	0	0	0	0	0	0	0	0	0	0	0	0	0
Streptococcus_pseudopneumoniae	15908	0	0	363	0	15693	0	0	7101	654	517	0	0	0	5225	7201	461	0	478	0	0	0	0	0	0	0	0	0	0	0	908
Prevotella_bivia	0	0	0	0	0	0	0	0	0	0	0	0	0	0	0	0	0	0	0	0	0	0	9100	0	0	0	0	0	0	0	22953
Corynebacterium_propinquum	0	0	0	0	0	0	0	0	0	0	0	0	0	0	6278	3005	0	0	0	0	0	0	0	0	0	0	0	0	5982	0	12384
Bacteroides_faecichinchillae	0	0	0	0	0	0	0	0	0	0	0	0	56346	15115	0	0	0	0	0	0	0	0	0	0	0	0	0	0	0	0	0
Granulicatella_elegans	0	0	0	0	0	0	0	0	0	0	3379	0	0	0	0	0	0	3643	0	0	0	0	0	0	0	0	0	0	0	0	0
Anaerostipes_hadrus	0	0	0	0	0	0	0	0	0	0	0	0	1576	456	0	0	1898	0	0	0	0	0	0	0	0	0	0	0	0	4502	2638
Mitsuokella_multacida	0	0	0	0	0	0	0	0	0	0	0	0	0	0	0	0	0	0	0	0	0	0	0	0	0	0	0	0	0	0	0
Lachnoanaerobaculum_u_s	0	0	0	0	0	0	0	0	0	0	0	0	0	0	0	0	0	0	0	0	0	0	0	0	0	3793	0	0	0	2238	4280
Clostridium_celatum	0	0	0	0	0	0	0	0	0	0	0	0	0	0	0	0	0	0	0	0	0	0	0	0	0	0	0	0	0	0	0
Enterobacter_mori	0	0	0	0	0	0	0	0	0	0	0	0	0	0	17883	0	0	0	0	0	0	0	0	0	0	0	0	0	0	0	0
Clostridium_saccharogumia	0	0	0	0	0	0	0	0	0	0	0	0	6791	0	0	0	0	0	0	0	0	0	0	0	0	0	5402	0	0	0	0
Parascardovia_denticolens	0	0	0	0	0	0	0	0	0	0	0	0	0	0	0	0	0	0	0	0	0	0	0	0	0	0	0	0	0	0	0
Coprococcus_eutactus	0	0	0	0	0	0	0	0	0	0	0	0	0	0	0	0	0	0	0	0	0	0	0	0	0	0	0	0	0	0	0
Finegoldia_magna	0	0	22638	0	0	0	0	0	0	0	0	0	0	0	0	0	0	0	0	0	0	0	0	0	0	0	0	0	0	0	0
Enterobacter_hormaechei	0	0	0	0	0	0	0	0	0	0	0	0	0	0	9363	0	0	0	0	0	0	0	0	0	2622	0	0	0	0	0	0
Aggregatibacter_u_s	0	0	0	0	15435	0	0	0	0	0	0	0	0	0	0	0	0	0	0	0	0	0	0	0	0	0	0	0	0	0	16007
Coprococcus_catus	0	0	0	0	0	0	0	0	0	0	0	0	15078	0	0	0	0	19078	0	0	0	0	0	0	0	0	0	0	0	0	0
Bifidobacterium_callitrichos	9230	8295	0	0	0	0	0	0	0	0	0	0	0	0	0	0	0	0	0	0	0	0	0	5788	0	0	0	0	0	0	17934
Ruminococcaceae_bacterium	0	0	0	0	0	0	0	0	0	0	0	0	0	0	0	0	0	10992	0	0	0	0	0	0	0	0	0	0	0	0	0
Clostridium_sporosphaeroides	0	82549	0	0	0	0	0	0	0	0	0	0	0	0	0	0	0	0	0	0	0	0	0	0	0	0	0	0	0	0	0
Intestinimonas_butyriciproducens	0	0	0	0	0	51886	0	0	0	0	0	0	0	0	0	0	0	0	0	0	0	0	0	0	0	0	0	0	0	0	0
Terrisporobacter_u_s	0	0	0	0	0	0	0	0	0	0	0	0	0	0	0	0	0	20345	0	0	0	0	0	0	0	0	0	0	0	0	0
Serratia_plymuthica	0	0	0	0	0	0	0	0	0	0	0	0	0	0	0	0	0	0	0	0	0	0	0	0	0	0	0	0	0	0	0
Collinsella_stercoris	0	0	0	0	0	0	0	0	0	0	0	0	0	0	0	0	0	0	0	0	0	0	0	0	0	0	0	0	0	0	0
Megamonas_funiformis	0	0	0	0	0	0	0	0	0	0	0	0	0	0	0	0	0	0	0	0	0	0	0	0	0	0	0	0	0	0	0
Holdemania_filiformis	0	0	0	0	0	0	0	0	0	0	0	0	49009	0	0	0	0	0	0	0	0	0	0	0	0	0	0	0	0	0	0
Atopobium_parvulum	0	0	0	0	0	15583	0	0	0	0	1379	0	0	3738	0	0	5962	0	0	0	0	0	0	0	0	0	0	0	0	0	6027
Pseudoflavonifractor_capillosus	0	0	0	0	0	0	0	0	0	0	0	0	0	0	0	0	0	0	0	0	0	0	0	0	0	0	0	0	0	0	0
Prevotella_histicola	0	0	0	0	8677	0	0	0	0	0	0	0	0	0	0	0	0	0	0	0	0	0	0	0	0	58923	0	0	0	0	0
Holdemania_massiliensis	0	0	0	0	0	0	0	0	0	0	0	0	2715	0	0	0	0	0	0	0	0	0	0	0	0	0	0	0	0	0	0
Lactobacillus_crispatus	0	0	0	0	0	0	0	0	0	0	0	0	0	0	0	0	0	0	0	0	0	0	0	0	0	0	0	1793	0	0	0
Christensenella_Family	0	0	4776	0	537	0	0	0	0	0	0	0	0	0	0	0	0	0	0	1204	0	0	3617	0	0	0	0	0	0	0	0
Clostridium_leptum	0	0	0	0	0	0	0	0	0	0	0	0	2721	0	0	0	0	0	0	0	0	0	0	0	0	0	0	0	0	21213	0
Streptococcus_anginosus	0	0	0	0	0	0	0	0	890	0	0	0	0	0	0	0	1770	0	0	0	0	0	0	0	0	0	0	0	0	0	0
Megasphaera_elsdenii	0	0	0	0	0	0	0	0	0	0	0	0	59041	0	0	0	0	0	0	0	0	0	0	0	0	0	0	0	0	0	0
Staphylococcus_haemolyticus	0	0	0	0	0	0	0	0	0	0	0	0	0	0	0	0	0	0	0	0	0	0	0	0	0	0	0	0	0	0	0
Megamonas_rupellensis	0	0	0	0	0	0	0	0	0	0	0	0	0	0	0	0	0	0	0	0	0	0	0	0	0	0	0	0	0	0	0
Escherichia_u_s	0	1944	0	0	0	0	7199	0	0	0	0	0	0	0	0	2682	0	0	0	1459	0	0	0	0	0	0	0	7718	0	5065	346
Planktothrix_agardhii	0	0	0	0	0	0	0	0	0	0	0	0	0	0	0	0	0	0	0	0	0	0	0	0	0	0	0	0	0	0	0
Bifidobacterium_gallinarum	0	0	0	0	0	0	0	0	0	3628	0	0	0	0	0	0	518	1592	0	0	0	0	0	0	7621	1266	0	0	0	0	1888
Citrobacter_koseri	0	0	0	0	0	0	0	0	0	0	0	0	0	0	0	0	0	0	0	0	0	0	0	0	0	0	0	0	0	0	0
Aggregatibacter_segnis	0	0	0	0	9609	0	0	0	0	0	0	0	0	0	0	0	0	0	0	0	0	0	0	0	0	0	0	0	0	0	14751
Bifidobacterium_animalis	0	0	0	0	0	0	0	0	0	0	0	1389	0	921	0	0	0	0	0	0	0	0	0	0	0	0	0	0	933	0	0
Fusobacterium_mortiferum	0	0	0	0	0	0	0	0	0	0	0	0	0	0	0	0	0	0	0	0	0	0	0	0	0	0	0	0	0	0	0
Alicyclobacillus_pohliae	2269	0	0	0	3726	0	0	3163	0	0	0	2319	0	0	0	0	0	0	0	0	0	0	0	0	0	0	0	0	0	0	0
Anaerococcus_obesiensis	0	0	0	0	0	0	0	0	0	0	0	0	0	0	0	0	7132	0	0	0	0	0	0	0	0	0	0	0	0	0	0
Bacteroides_stercorirosoris	0	0	0	0	0	0	0	0	0	0	0	0	0	0	0	0	0	0	0	0	0	0	0	0	0	0	0	0	0	0	0
Clostridium_spiroforme	0	0	0	0	0	0	0	0	0	0	0	0	0	0	0	0	4733	0	0	0	0	0	0	0	0	0	0	0	0	0	0
Alistipes_indistinctus	0	0	0	0	0	0	0	0	0	0	0	0	0	0	0	0	0	0	0	0	0	0	0	0	0	0	0	0	0	0	0
Anaerococcus_vaginalis	0	0	0	0	0	0	0	0	0	0	0	0	0	0	0	0	6008	0	0	0	0	0	0	0	0	0	0	0	0	0	0
Megamonas_hypermegale	0	0	0	0	0	0	0	0	0	0	0	0	0	0	0	0	0	0	0	0	0	0	0	0	0	0	0	0	0	0	0
Citrobacter_werkmanii	0	0	0	0	0	9700	0	0	0	0	0	0	0	0	0	0	0	0	0	0	0	0	0	0	0	0	0	0	0	0	0
Lactobacillus_johnsonii	0	0	0	0	0	0	0	0	0	0	0	0	0	0	0	0	0	0	0	0	0	0	0	0	0	0	0	0	0	0	0
Ralstonia_u_s	0	0	0	0	0	0	0	0	0	0	0	0	0	0	0	552	0	0	0	490	11890	0	0	939	3294	880	4101	0	0	558	579
Neisseria_subflava	0	0	0	0	0	0	0	0	0	0	0	0	0	0	0	0	0	0	0	0	0	0	7997	0	0	0	0	0	0	0	28994
Staphylococcus_warneri	0	0	24	0	0	0	0	0	0	0	0	0	0	0	0	0	0	0	0	0	0	0	0	0	0	0	0	0	0	0	0
Alistipes_senegalensis	0	0	0	0	0	0	0	0	0	0	0	0	4435	0	0	0	0	0	0	0	0	0	0	0	0	0	0	0	0	0	0
Bacteroides_gallinarum	0	0	0	0	0	0	0	0	0	0	0	0	0	0	0	0	0	0	0	0	0	0	0	0	0	0	0	0	0	0	0
Coprobacter_u_s	0	0	0	0	0	0	0	0	0	0	0	0	0	0	0	0	0	0	0	0	0	0	0	0	0	0	0	0	0	0	0
Corynebacterium_pseudodiphtheriticum	0	0	0	0	14979	0	0	0	0	0	0	0	0	0	0	10078	0	0	0	0	0	0	0	0	0	0	0	3112	0	0	0
Enterobacter_cancerogenus	0	0	0	0	0	0	0	0	0	0	0	0	0	0	0	0	0	0	0	0	0	0	0	0	0	0	0	0	0	0	0
Streptococcus_oralis	0	0	0	0	0	0	0	0	0	0	0	0	0	0	5105	0	1988	0	0	0	0	0	0	0	0	0	0	0	0	0	0
Parabacteroides_goldsteinii	0	0	0	0	0	0	0	0	0	0	0	0	21052	6215	0	0	0	0	0	0	0	0	0	0	0	0	0	0	0	0	0
Gordonia_sputi	0	0	0	0	0	0	0	0	0	0	0	0	0	0	0	0	0	0	0	0	0	0	0	0	34723	0	0	0	0	0	0
Bacteroides_pectinophilus	0	0	0	0	0	0	0	0	0	0	0	0	0	0	0	0	0	19025	0	0	0	0	0	0	0	0	0	0	0	0	0
Citrobacter_youngae	0	0	0	0	0	0	0	0	0	0	0	0	0	0	0	0	0	0	0	0	0	0	0	0	0	0	0	0	0	0	0
Eubacterium_u_s	0	0	0	0	0	0	0	0	0	0	0	0	4391	0	0	0	0	0	0	0	0	0	0	0	0	0	0	0	0	0	3150
Alistipes_timonensis	0	0	0	0	0	0	0	0	0	0	0	0	0	0	0	0	0	0	0	0	0	0	0	0	0	0	0	0	0	0	0
Dolosigranulum_pigrum	0	0	0	0	2648	1904	0	0	0	0	0	0	0	0	0	3233	0	0	0	0	0	0	0	0	0	0	0	0	0	3493	1799
Streptococcus_dentisani	0	0	0	0	0	0	0	0	0	0	0	0	0	0	4521	0	0	0	0	0	0	0	0	0	0	0	0	0	0	0	0
Scardovia_wiggsiae	0	0	0	0	0	0	0	0	0	0	0	0	0	12788	0	0	0	0	0	0	0	1831	0	0	0	0	0	0	0	0	0
Subdoligranulum_variabile	0	0	0	0	0	0	0	0	0	0	0	0	0	0	0	0	0	0	0	0	0	0	0	0	0	0	0	0	0	0	0
Streptococcus_tigurinus	2213	0	0	0	0	0	0	0	0	0	0	0	0	0	8395	0	0	0	0	0	0	0	0	0	0	0	0	0	0	0	0
Bifidobacterium_boum	0	0	0	0	0	0	0	0	0	0	0	0	0	0	0	0	0	0	0	0	0	0	0	0	0	0	0	0	0	0	8516
Barnesiella_viscericola	0	0	0	0	0	0	0	0	0	0	0	0	0	13424	0	0	0	0	0	0	0	0	0	0	0	0	0	0	0	0	0
Collinsella_tanakaei	0	0	0	0	0	0	0	0	0	0	0	0	0	0	0	0	0	0	0	0	0	0	0	0	0	0	0	0	0	0	0
Streptococcus_agalactiae	0	0	0	0	0	33	0	0	0	761	0	0	0	0	0	0	0	845	0	501	0	0	0	0	0	4733	0	0	0	0	0
Streptococcus_oligofermentans	0	0	0	0	0	0	0	0	0	0	0	0	0	0	29010	0	0	0	0	0	0	0	0	0	0	0	0	0	0	0	0
Bacteroides_oleiciplenus	0	0	0	0	0	0	0	0	0	0	0	0	0	0	0	0	0	0	0	0	0	0	0	0	0	0	0	0	0	0	0
Streptococcus_pneumoniae	1037	56	0	61	0	275	0	0	343	640	149	57	340	0	958	159	126	161	166	0	0	43	0	28	60	0	57	0	0	0	384
Clostridium_cf	0	0	0	0	0	0	0	0	0	0	0	0	0	0	0	0	0	9664	0	0	0	0	0	0	0	0	0	0	0	0	0
Raoultella_planticola	0	0	0	0	0	0	0	0	0	0	0	0	0	0	0	0	0	0	4730	0	0	0	0	0	3321	0	0	0	0	0	0
Corynebacterium_pseudogenitalium	0	0	0	0	0	0	0	0	0	0	0	0	0	0	0	0	0	0	0	0	0	0	0	0	0	0	0	0	0	0	0
Blautia_hydrogenotrophica	0	0	0	0	0	0	0	0	0	0	0	0	0	0	0	0	0	0	0	0	0	0	0	0	0	0	0	0	0	0	0
Bacteroides_pyogenes	0	0	0	2928	0	0	0	0	0	0	0	0	0	0	0	0	0	0	0	0	0	0	0	0	0	0	0	0	10075	0	0
Turicibacter_sanguinis	0	0	0	0	0	0	0	0	0	0	0	0	23215	0	0	0	0	2293	0	0	0	0	0	0	0	0	0	0	0	0	0
Enterococcus_italicus	0	0	0	0	0	0	0	0	0	0	0	0	0	0	0	0	0	0	0	0	0	0	0	0	0	0	0	0	0	0	25469
Bifidobacterium_pullorum	0	0	0	0	0	0	0	0	0	0	0	0	0	0	0	0	0	0	0	0	0	0	0	0	0	0	0	0	0	0	6501
Buchnera_aphidicola	0	0	0	0	0	0	0	0	0	9376	0	0	0	0	350	0	0	0	0	0	0	0	0	0	0	0	0	0	0	0	0
Mitsuokella_jalaludinii	0	0	0	0	0	0	0	0	0	0	0	0	0	0	0	0	0	0	0	0	0	0	0	0	0	0	0	0	0	0	0
Bifidobacterium_thermacidophilum	3625	0	0	0	0	0	0	0	0	0	0	0	0	0	0	0	0	0	0	0	0	0	0	0	5031	0	0	0	0	0	0
Turicibacter_u_s	0	0	0	0	0	0	0	0	0	0	0	0	23243	0	0	0	0	0	0	0	0	0	0	0	0	0	0	0	0	0	0
Haemophilus_paraphrohaemolyticus	0	0	0	0	4554	0	0	0	0	0	0	0	0	0	0	0	0	0	0	0	0	0	0	0	0	0	0	0	0	0	5620
Tannerella_u_s	0	0	0	0	0	0	0	0	0	0	0	0	2648	0	0	0	0	0	0	0	0	0	5945	0	0	0	0	0	0	0	0
Bacteroides_helcogenes	0	0	0	0	0	0	0	0	0	0	0	0	0	0	0	0	0	0	0	0	0	0	12600	0	0	0	0	0	0	0	0
Ruminococcus_champanellensis	0	0	0	0	0	0	0	0	0	0	0	0	0	0	0	0	0	14303	0	0	0	0	0	0	0	0	0	0	0	0	0
Plesiomonas_shigelloides	0	0	0	0	0	0	0	0	0	0	20938	0	0	0	0	0	0	0	0	0	0	0	0	0	0	0	0	0	0	0	0
Lactobacillus_jensenii	0	0	0	0	0	0	0	0	0	0	0	0	0	0	0	0	0	0	0	0	0	0	0	0	0	0	0	0	0	0	0
Campylobacter_concisus	0	0	0	0	0	0	0	0	0	0	0	0	0	0	0	0	0	0	0	0	0	0	0	0	0	13875	0	0	0	0	1826
Corynebacterium_tuberculostearicum	0	0	0	0	0	0	0	0	0	0	0	0	0	0	0	0	0	0	0	0	0	0	0	0	0	0	0	0	0	0	0
Plesiomonas_u_s	0	0	0	0	0	0	0	0	0	0	17395	0	0	0	0	0	0	0	0	0	0	0	0	0	0	0	0	0	0	0	0
Clostridiaceae_u_s	0	0	0	0	0	0	0	0	0	0	0	0	0	0	0	0	0	0	0	0	0	0	0	0	0	0	0	0	0	0	0
Raoultella_ornithinolytica	0	0	0	0	6729	0	0	0	0	0	0	7886	0	0	0	0	0	0	0	0	0	0	0	0	0	0	0	0	0	0	0
Peptoniphilus_lacrimalis	0	0	0	0	0	0	0	0	0	0	0	0	2001	0	0	0	0	842	0	0	0	0	0	0	0	0	0	0	0	0	0
Enterococcus_dispar	0	0	0	0	0	0	0	0	0	0	0	0	0	0	0	0	0	0	0	0	0	0	0	0	0	0	0	0	0	0	0
Haemophilus_influenzae	559	0	0	0	3896	0	0	0	0	0	0	0	0	0	0	0	0	0	0	0	0	0	0	0	0	0	0	0	0	0	4084
Synergistes_u_s	0	0	0	0	0	0	0	0	0	0	0	0	0	0	0	0	0	0	0	0	0	0	0	0	0	0	0	0	0	0	0
Cloacibacillus_evryensis	0	0	0	0	0	0	0	0	0	0	0	0	0	0	0	0	0	0	0	0	0	0	0	0	0	0	0	0	0	0	0
Adlercreutzia_equolifaciens	0	0	0	0	0	0	0	0	0	0	0	0	0	0	0	0	0	0	0	0	0	0	0	0	0	0	0	0	0	0	0
Clostridium_sordellii	0	0	0	0	0	0	0	0	0	0	0	0	0	0	0	0	0	0	0	0	0	0	0	0	0	0	0	0	0	0	0
Escherichia_albertii	0	0	0	0	0	0	3748	0	0	0	0	0	0	0	0	0	0	0	0	0	0	0	0	0	0	0	0	0	0	0	0
Fusobacterium_periodonticum	0	0	0	0	0	0	0	0	0	0	0	0	0	0	0	0	0	0	0	0	0	0	0	0	0	0	0	0	0	0	0
Streptococcus_gordonii	0	0	0	0	0	0	0	0	0	0	0	0	0	0	14977	0	0	0	0	0	0	0	0	0	0	0	0	0	0	0	0
Cronobacter_pulveris	0	0	0	0	0	0	0	0	0	0	0	0	0	0	0	0	0	0	0	0	0	0	0	0	0	0	0	0	0	0	0
Kluyvera_ascorbata	0	0	0	0	0	0	0	0	0	0	0	0	0	0	0	0	0	0	0	0	0	0	0	0	0	0	0	0	0	0	5356
Collinsella_intestinalis	0	0	0	0	0	0	0	0	0	0	0	0	0	0	0	0	0	0	0	0	0	0	0	0	0	0	0	0	0	0	0
Clostridium_saccharobutylicum	0	0	0	0	0	0	0	0	0	0	0	0	0	0	14582	0	0	0	0	0	0	0	0	0	0	0	0	0	0	0	0
Staphylococcus_capitis	0	0	0	0	0	0	0	0	0	0	0	0	0	0	0	0	0	0	0	0	0	0	0	0	0	0	0	0	0	0	0
Haemophilus_parahaemolyticus	0	0	0	0	0	0	0	0	0	0	0	0	0	0	0	0	0	0	0	0	0	0	0	0	0	0	0	0	0	0	8019
Eubacterium_desmolans	0	0	0	0	0	0	0	0	0	0	0	0	0	0	0	0	0	13252	0	0	0	0	0	0	0	0	0	0	0	0	0
Prevotella_u_s	0	0	0	0	0	0	0	0	0	0	0	0	0	0	0	0	0	0	0	0	0	0	0	0	0	0	0	0	0	0	0
Neisseria_mucosa	0	0	0	0	0	0	0	0	0	0	0	0	0	0	0	0	0	0	0	0	0	0	0	0	0	0	0	0	0	0	12890
Prevotella_buccalis	0	0	0	0	0	0	0	0	0	0	0	0	0	0	0	0	0	0	0	0	0	0	0	0	0	0	0	0	0	0	0
Serratia_odorifera	0	0	0	0	0	0	0	0	0	0	0	0	0	0	0	0	0	0	0	0	0	0	0	0	0	0	0	0	0	0	0
Bifidobacterium_saeculare	0	0	0	0	0	0	0	0	0	0	0	0	0	0	0	0	0	0	0	0	0	0	0	0	0	0	0	0	0	0	0
Clostridium_saccharoperbutylacetonicum	0	0	0	0	0	0	0	0	0	0	0	0	0	0	12371	0	0	0	0	0	0	0	0	0	0	0	0	0	0	0	0
Porphyromonadaceae_bacterium	0	0	0	0	0	0	0	0	0	0	0	0	0	0	0	0	0	0	0	0	0	0	0	0	0	0	0	0	0	0	0
Blautia_schinkii	0	0	0	0	0	0	0	0	0	0	0	0	0	0	0	0	0	0	0	0	0	0	0	0	0	0	0	0	0	0	0
Streptococcus_intermedius	0	0	0	0	0	0	0	0	0	0	0	0	0	0	1198	0	0	0	0	0	0	0	0	0	0	0	0	0	0	0	0
Veillonella_magna	0	0	0	11421	0	0	0	0	0	0	0	0	0	0	0	0	0	0	0	0	0	0	0	0	0	0	0	0	0	0	0
Aggregatibacter_aphrophilus	0	0	0	0	0	0	0	0	0	0	0	0	0	0	0	0	0	0	0	0	0	0	0	0	0	0	0	0	0	0	6415
Streptococcus_ovis	0	0	0	0	0	0	0	0	0	0	0	0	0	0	11150	0	0	0	0	0	0	0	0	0	0	0	0	0	0	0	0
Oribacterium_sinus	0	0	0	0	0	0	0	0	0	0	0	0	0	0	0	0	0	0	0	0	0	0	0	0	0	0	0	0	0	0	9684
Enterococcus_faec	0	226	0	0	0	0	0	0	0	151	0	144	0	158	232	0	0	0	0	0	0	0	0	0	0	0	0	0	0	2284	0
Peptoniphilus_harei	0	0	0	0	0	0	0	0	0	0	0	0	0	0	0	0	2700	0	0	0	0	0	0	0	0	0	0	0	0	0	0
Moraxella_catarrhalis	0	0	0	0	0	0	0	0	0	0	0	0	0	0	10590	0	0	0	0	0	0	0	0	0	0	0	0	0	0	0	0
Alloscardovia_omnicolens	0	0	0	0	0	0	0	0	0	0	0	0	0	0	0	0	0	0	0	0	0	0	0	0	0	0	0	0	0	0	0
Streptococcus_suis	0	0	0	0	0	0	0	0	0	0	0	0	0	0	0	0	0	6248	0	0	0	0	0	0	0	4050	0	0	0	0	0
Terrisporobacter_glycolicus	0	0	0	0	0	0	0	0	0	0	0	0	0	0	0	0	0	0	0	0	0	0	0	0	0	0	0	0	0	0	0
Kocuria_rhizophila	0	0	0	0	0	0	0	0	0	0	0	0	0	0	0	0	0	0	0	0	0	0	0	0	0	0	0	0	0	0	0
Bifidobacterium_mongoliense	0	0	0	0	0	0	0	0	0	0	0	0	0	0	0	0	0	0	0	0	0	0	0	0	0	0	0	0	0	0	0
Lactobacillus_oris	0	0	0	0	0	0	0	0	0	0	0	0	0	0	0	0	0	0	0	0	0	0	0	0	0	0	0	0	0	0	0
Bifidobacterium_thermophilum	0	0	0	0	0	0	0	0	0	0	0	0	0	0	0	0	0	0	0	0	0	0	0	0	3066	0	0	0	0	0	0
Fusobacterium_ulcerans	0	0	0	0	0	0	0	0	0	0	0	0	0	0	0	0	0	0	0	0	0	0	0	0	0	0	0	0	0	0	0
Anaerococcus_prevotii	0	0	0	0	0	0	0	0	0	0	0	0	0	0	0	0	0	0	0	0	0	0	0	0	0	0	0	0	0	0	0
Stomatobaculum_longum	0	0	0	0	0	0	0	0	0	0	0	0	0	0	0	0	0	0	0	0	0	0	0	0	0	8914	0	0	0	0	0
Pantoea_u_s	0	0	0	0	0	0	0	0	0	0	0	0	0	0	0	0	0	412	0	0	0	0	197	1622	0	291	0	0	0	0	0
Bifidobacterium_actinocoloniiforme	0	0	0	0	0	0	0	0	0	0	0	0	0	0	0	0	0	0	0	0	0	0	0	0	0	0	0	0	0	0	0
Solobacterium_moorei	0	0	0	0	0	0	0	0	0	0	0	0	0	0	0	0	0	0	0	0	0	0	0	0	0	0	0	0	0	0	0
Corynebacterium_u_s	0	0	0	0	0	0	0	0	0	0	0	0	0	0	0	1790	0	0	0	0	0	0	718	0	0	0	0	0	0	777	0
Neisseria_flavescens	0	0	0	0	0	0	0	0	0	0	0	0	0	0	0	0	0	0	0	0	0	0	0	0	0	0	0	0	0	0	7603
Clostridium_cadaveris	0	0	0	0	0	0	0	0	0	0	0	0	0	0	0	0	0	0	0	0	0	0	0	0	0	0	0	0	0	0	0
Staphylococcus_simulans	0	0	0	0	0	0	0	0	0	0	7222	0	0	0	0	0	0	0	0	0	0	0	0	0	0	0	0	0	0	0	0
Eubacterium_cylindroides	0	0	0	0	0	0	0	0	0	0	0	0	0	0	0	0	0	0	0	0	0	0	0	0	0	0	0	0	0	0	0
Bifidobacterium_magnum	0	0	0	0	0	0	0	0	0	0	0	0	0	0	0	0	0	0	0	0	0	0	0	0	0	0	0	0	0	0	7033
Thermus_u_s	0	0	0	0	0	0	0	0	0	0	0	0	0	0	0	0	0	0	0	0	0	0	0	0	0	0	0	0	0	0	0
Bifidobacterium_choerinum	0	0	0	0	0	0	0	0	0	0	0	0	0	6843	0	0	0	0	0	0	0	0	0	0	0	0	0	0	0	0	0
Bifidobacterium_cuniculi	0	0	0	0	0	0	0	0	0	0	0	0	0	0	0	0	0	0	0	0	0	0	0	0	0	0	0	0	0	0	0
bacterium_OL	0	0	0	0	0	0	0	0	0	0	0	0	0	0	0	0	0	0	0	0	0	0	0	0	0	0	0	0	0	0	0
Actinobaculum_massiliae	0	0	0	0	0	6456	0	0	0	0	0	0	0	0	0	0	0	0	0	0	0	0	0	0	0	0	0	0	0	0	0
Bifidobacterium_pseudolongum	1212	0	0	0	0	0	0	0	0	0	0	0	0	0	0	0	0	0	0	0	0	0	0	118	179	0	0	0	0	0	4869
Campylobacter_u_s	0	0	0	0	0	0	0	0	0	0	0	0	0	0	0	0	0	0	0	0	0	0	0	0	0	6346	0	0	0	0	0
Porphyromonas_bennonis	0	0	0	0	0	0	0	0	0	0	0	2094	0	0	0	0	0	0	0	0	0	0	0	0	0	0	0	0	0	0	0
Cronobacter_u_s	0	0	0	0	0	392	0	0	0	0	0	0	0	0	0	0	0	0	0	0	0	0	0	0	0	0	0	24	0	21	0
Acinetobacter_ursingii	0	0	0	0	0	0	0	0	0	0	0	0	0	0	0	0	0	0	0	0	0	0	0	0	3787	2041	0	0	0	0	0
Fusobacterium_nucleatum	0	0	0	0	0	0	0	0	0	0	0	0	0	0	0	0	0	0	0	0	0	0	0	0	0	0	0	0	0	0	0
Streptococcus_urinalis	0	0	0	0	0	0	0	0	0	0	0	0	0	0	0	0	0	0	0	0	0	0	0	0	0	0	0	0	0	0	0
Enterococcus_pallens	0	0	0	0	0	0	0	0	0	0	0	0	0	0	0	0	0	5643	0	0	0	0	0	0	0	0	0	0	0	0	0
Aeromonas_caviae	0	0	0	0	0	0	0	0	0	0	0	0	0	0	0	0	0	0	0	0	0	0	0	0	5213	0	0	0	0	0	0
Pseudomonas_fragi	0	0	0	0	0	0	0	0	0	0	0	0	5167	0	0	0	0	0	0	0	0	0	0	0	0	0	0	0	0	0	0
Fusobacterium_u_s	0	0	0	0	0	0	0	0	0	0	0	0	0	0	0	0	0	0	0	0	0	0	0	0	0	0	0	0	0	0	0
Veillonella_montpellierensis	0	0	0	0	0	0	0	0	0	0	0	0	0	0	0	0	0	0	0	0	0	0	0	0	0	0	0	0	0	0	0
Pantoea_agglomerans	0	0	0	0	0	0	0	0	0	0	0	0	0	0	0	0	0	0	0	0	0	0	0	0	0	0	0	0	0	0	0
Gemella_morbillorum	2310	0	0	0	0	0	0	0	0	0	0	0	0	0	0	0	0	0	0	0	0	0	0	0	0	0	0	0	0	0	0
Peptostreptococcus_u_s	0	0	0	0	0	0	0	0	0	0	0	0	0	0	0	0	0	0	0	0	0	0	0	0	0	0	0	0	0	0	0
Xenorhabdus_bovienii	0	0	0	0	0	0	0	0	0	0	0	0	0	0	0	0	0	0	0	0	0	0	0	0	0	0	0	0	0	0	0
Clostridium_sartagoforme	0	4772	0	0	0	0	0	0	0	0	0	0	0	0	0	0	0	0	0	0	0	0	0	0	0	0	0	0	0	0	0
Psychrobacter_u_s	0	0	0	0	0	0	0	0	0	0	0	0	0	0	0	0	0	0	0	0	0	0	0	0	0	0	0	0	0	0	0
Prevotella_timonensis	0	0	0	0	0	0	0	0	1334	0	0	0	0	0	0	0	0	0	0	0	0	0	0	0	0	0	0	0	0	0	0
Anaerococcus_u_s	0	0	0	0	0	0	0	0	0	0	0	0	0	0	0	0	0	0	0	0	0	0	0	0	0	0	0	0	0	0	0
Cronobacter_sakazakii	0	0	0	0	0	52	0	0	0	0	0	0	0	0	0	0	0	0	0	0	0	0	0	0	0	0	0	0	0	0	0
Candidatus_Saccharibacteria	0	0	0	0	0	0	0	0	0	0	0	0	0	0	0	0	0	0	0	0	0	0	0	0	0	0	0	0	0	0	0
Mycobacterium_u_s	0	0	0	0	0	0	0	0	0	0	0	0	0	0	0	0	0	0	0	0	0	0	0	0	0	0	0	0	0	0	0
Eubacterium_sulci	0	0	0	0	0	0	0	0	0	0	0	0	0	0	0	0	0	0	0	0	0	0	0	0	0	0	0	0	0	0	0
Lactobacillus_plantarum	0	0	0	0	0	0	0	0	0	0	0	0	0	0	0	0	0	0	0	0	0	0	0	0	0	0	0	0	0	0	0
Mobiluncus_curtisii	0	0	0	0	0	0	0	0	0	0	0	0	0	0	0	0	0	0	0	0	0	0	0	0	0	0	0	0	0	0	0
Parabacteroides_gordonii	0	0	0	0	0	0	0	0	0	0	0	0	0	0	0	0	0	0	0	0	0	0	0	0	0	0	0	0	0	0	0
Fusobacterium_varium	0	0	0	0	0	0	0	0	0	0	0	0	0	0	0	0	0	0	0	0	0	0	0	0	0	0	0	0	0	0	0
Desulfovibrio_piger	0	0	0	0	0	0	0	0	0	0	0	0	0	3466	0	0	0	0	0	0	0	0	0	0	0	0	0	0	0	0	0
StaphEpidermidis_u_s	0	0	0	620	0	0	0	0	0	0	0	0	0	0	0	0	0	0	0	0	0	0	94	0	0	0	0	0	0	0	0
Catenibacterium_mitsuokai	0	0	0	0	0	0	0	0	0	0	0	0	0	0	0	0	0	0	0	0	0	0	0	0	0	0	0	0	0	0	0
Streptococcus_sanguinis	0	0	0	0	0	0	0	0	0	0	0	0	0	0	3107	0	0	0	0	0	0	0	0	0	0	0	0	0	0	0	0
Cronobacter_malonaticus	0	0	0	0	0	0	0	0	0	0	0	0	0	0	0	0	0	0	0	0	0	0	0	0	0	0	0	0	0	0	0
Corynebacterium_accolens	0	0	0	0	0	0	0	0	0	0	0	0	0	0	0	2369	0	0	0	0	0	0	0	0	0	0	0	0	0	716	0
Prevotella_disiens	0	0	0	0	0	0	0	0	0	0	0	0	0	0	0	0	0	0	0	0	0	0	0	0	0	0	0	0	0	0	0
Gallibacterium_genomosp	0	0	0	0	0	0	0	0	0	0	0	0	0	0	0	0	0	0	0	0	0	0	0	0	0	0	0	0	0	0	0
Clostridium_botulinum	0	0	2107	0	0	0	0	0	0	0	0	0	0	0	0	0	0	0	0	0	0	0	0	0	0	0	0	0	0	0	0
Propionibacterium_humerusii	0	0	0	0	0	0	0	0	0	0	0	0	0	0	0	0	0	0	0	0	0	0	0	0	0	0	0	0	0	0	0
Bifidobacterium_minimum	0	0	0	0	0	0	0	0	0	0	0	0	0	0	0	0	0	0	0	0	0	0	0	0	0	0	0	0	0	0	0
Porphyromonas_uenonis	0	0	0	0	0	0	0	0	0	0	0	0	0	0	0	0	2756	0	0	0	0	0	0	0	0	0	0	0	0	0	0
Leucobacter_chironomi	0	0	0	0	0	0	0	0	0	0	0	0	0	0	0	0	0	0	0	0	0	0	0	0	0	0	0	0	0	0	0
Lachnoanaerobaculum_saburreum	0	0	0	0	0	0	0	0	0	0	0	0	0	0	0	0	0	0	0	0	0	0	0	0	0	0	0	0	0	0	2576
Faecalitalea_cylindroides	0	0	0	0	0	0	0	0	0	0	0	0	0	0	0	0	0	0	0	0	0	0	0	0	0	0	0	0	0	0	0
Lactobacillus_ruminis	0	0	0	0	0	0	0	0	0	0	0	0	0	0	0	0	0	0	0	0	0	0	0	0	0	0	0	0	0	0	0
Acinetobacter_baumannii	0	0	0	0	0	0	0	0	0	0	0	0	0	0	106	0	0	0	0	0	0	0	0	0	318	1427	0	0	0	0	0
Escherichia_vulneris	0	0	0	0	0	0	0	0	0	0	0	0	0	0	0	0	0	0	0	0	0	0	0	0	0	0	0	0	0	0	0
Porphyromonas_somerae	0	0	0	0	0	0	0	0	0	0	0	0	0	0	0	0	0	0	0	0	0	0	0	0	0	0	0	0	0	0	0
Enterococcus_gilvus	0	0	0	0	0	0	0	0	1994	0	0	0	0	0	0	0	0	0	0	0	0	0	0	0	0	0	0	0	0	0	0
Dielma_fastidiosa	0	0	0	0	0	0	0	0	0	0	0	0	0	0	0	0	0	0	0	0	0	0	0	0	0	0	0	0	0	0	0
Slackia_piriformis	0	0	0	0	0	0	0	0	0	0	0	0	1681	0	0	0	0	0	0	0	0	0	0	0	0	0	0	0	0	0	0
Clostridium_colicanis	0	0	0	0	1575	0	0	0	0	0	0	0	0	0	0	0	0	0	0	0	0	0	0	0	0	0	0	0	0	0	0
Neisseria_lactamica	0	0	0	0	0	0	0	0	0	0	0	0	0	0	0	0	0	0	0	0	0	0	0	0	0	1505	0	0	0	0	0
Pectobacterium_carotovorum	0	0	0	0	0	0	0	0	0	0	0	0	0	0	0	0	0	0	0	0	0	0	0	0	0	0	0	0	0	0	0
Peptoniphilus_rhinitidis	0	1267	0	0	0	0	0	0	0	0	0	0	0	0	0	0	0	0	0	0	0	0	0	0	0	0	0	0	0	0	0
Methanobrevibacter_smithii	0	0	0	0	0	0	0	0	0	0	0	0	0	0	0	0	0	0	0	0	0	0	0	0	0	0	0	0	0	0	0
Salmonella_bongori	0	0	0	0	1021	0	0	0	0	0	0	0	0	0	0	0	0	0	0	0	0	0	0	0	0	0	0	0	0	0	0
Propionimicrobium_lymphophilum	0	0	0	0	0	0	0	0	0	0	0	0	0	0	0	0	0	0	0	0	0	0	0	0	0	0	0	0	0	0	0
Lonsdalea_quercina	0	0	0	0	0	0	0	0	0	0	0	183	0	0	0	0	0	0	0	0	0	0	0	0	0	0	0	0	0	0	0
Sodalis_u_s	0	0	0	0	0	0	0	0	0	0	0	0	0	0	0	858	0	0	0	0	0	0	0	0	0	0	0	0	0	0	0
Streptococcus_pyogenes	0	0	0	0	0	0	0	0	0	0	0	0	0	0	0	0	0	0	0	0	0	0	0	0	0	0	0	0	0	0	0
Aggregatibacter_actinomycetemcomitans	0	0	0	0	0	0	0	0	0	0	0	0	0	0	0	0	0	0	0	0	0	0	0	0	0	0	0	0	0	0	734
Citrobacter_rodentium	0	0	0	0	0	0	0	0	0	0	0	0	0	0	0	0	0	0	0	0	0	0	0	0	0	0	0	0	0	0	0
Gardnerella_vaginalis	0	0	0	0	0	0	0	0	0	0	0	0	0	0	213	0	0	0	0	0	0	0	0	0	0	0	0	0	0	0	0
Dickeya_solani	0	0	0	0	0	0	0	0	0	219	0	0	0	0	0	0	0	0	0	0	0	0	0	0	0	0	0	0	0	0	0
Lactobacillus_salivarius	0	0	0	0	0	0	0	0	0	0	0	0	0	0	0	0	477	0	0	0	0	0	0	0	0	0	0	0	0	0	0
Yersinia_ruckeri	0	0	0	0	0	0	0	0	0	0	0	0	0	0	0	0	0	0	0	0	0	0	0	0	0	0	0	0	0	0	0
Pasteurella_multocida	0	0	0	0	0	0	0	0	0	0	0	0	0	0	0	0	0	0	0	0	0	0	0	0	0	0	0	0	0	0	365
Burkholderiales_Order	24	0	0	0	31	0	0	15	0	0	0	23	0	0	15	0	0	0	0	0	0	0	0	0	0	0	0	0	0	0	0
Clostridium_difficile	0	0	0	0	0	0	0	0	0	0	0	0	0	0	0	0	0	0	0	0	0	0	0	0	0	0	0	0	0	0	0
Rahnella_aquatilis	0	0	0	0	0	0	0	0	0	0	0	0	0	0	0	0	0	0	0	0	0	0	0	0	0	0	0	0	0	0	0
Streptococcus_mutans	0	0	0	0	0	0	0	0	0	0	0	0	0	0	0	0	0	0	0	0	0	0	0	0	0	0	0	0	0	0	0
Yersinia_enterocolitica	0	0	0	0	0	0	0	0	0	0	0	0	0	0	0	0	0	0	0	0	0	0	0	0	0	0	0	0	0	0	0
Acinetobacter_u_s	0	0	0	0	0	0	0	0	0	0	0	0	0	0	0	0	0	0	0	0	0	0	0	0	0	0	0	0	0	0	0
Streptococcus_sobrinus	0	0	0	0	0	0	0	0	0	0	0	0	0	0	0	0	0	0	0	0	0	0	0	0	0	0	0	0	0	0	0
Streptococcus_equi	0	0	0	0	0	0	0	0	0	0	0	0	0	0	93	0	0	0	0	0	0	0	0	0	0	0	0	0	0	0	0
Acinetobacter_schindleri	0	0	0	0	0	0	0	0	0	0	0	0	0	0	0	0	0	0	0	0	0	0	0	0	0	73	0	0	0	0	0
Granulicatella_u_s	0	0	0	0	0	0	0	0	0	0	0	0	0	0	0	0	0	0	0	0	0	0	0	0	0	0	0	0	0	0	0
Neisseria_meningitidis	0	0	0	0	0	0	0	0	0	0	0	0	0	0	0	0	0	0	0	0	0	0	0	0	0	0	0	0	0	0	50
Carnobacterium_maltaromaticum	0	0	0	0	0	0	0	0	0	0	0	0	0	0	0	0	0	0	0	0	0	0	0	0	0	0	0	0	0	0	0
Cellvibrio_u_s	0	0	0	0	0	0	0	0	0	0	0	0	0	0	0	0	0	0	0	0	0	0	0	0	0	0	0	0	0	0	0
Enterobacteriaceae_Family	0	0	0	0	0	0	0	0	0	0	0	0	0	0	0	0	0	0	0	0	0	0	0	0	0	0	0	0	0	12	0

## Sheet: 4-6 months
Taxonomy	subject_6	subject_9	subject_10	subject_12	subject_13	subject_23	subject_14	subject_17	subject_18	subject_20	subject_21	subject_22	subject_24	subject_25	subject_26	subject_28	subject_29	subject_30	subject_31	subject_8	subject_16	subject_7	subject_15	subject_3	subject_1	subject_2	subject_4
Bacteroides_u_s	0	5548950	21833	440	0	0	737474	0	17995176	11858700	10641	34603320	0	136559	79943	0	0	1864	22950004	15526529	173568	0	26668	634198	19106	9708350	45038304
Bacteroides_fragilis	0	0	1282	0	0	0	11762	0	18915904	22016	15887	36401940	0	27295	117383	0	0	0	23407694	2619743	9711	0	27089	16540	16195	10009277	235693
Bifidobacterium_bifidum	3372	15100249	5019	0	0	0	44049	24430	0	0	5000	0	3150399	7204506	4070	18282	13439	13557480	7744356	6975	29473	21995802	120972	656260	21207	1941599	53525
Ruminococcus_gnavus	0	1300256	6136323	0	11823499	0	824717	0	310629	15270	0	599281	352083	5442	6173781	13952265	12013	4710	0	1216622	29489	40907130	10331	111884	38548	12706	35783
Bifidobacterium_pseudocatenulatum	2818	8861092	8147	0	0	0	14831625	14577	0	3799	2541	0	14358	10283	15503	11869	29114	0	911900	126582	0	231832	2511	18921	0	11990	4937
Bacteroides_caccae	0	0	0	0	0	0	0	0	0	0	0	4474	0	367729	495555	0	0	0	0	0	94260280	22568	23069	36528	0	0	85245
Bacteroides_dorei	0	0	6532	0	0	0	0	0	0	11803278	3667	326187	0	4153355	47217	0	0	0	0	8226657	90775	0	0	508394	6282	11590	44909812
Klebsiella_oxytoca	0	274924	0	0	67971	732564	21867	0	0	0	0	6511687	0	0	0	0	1125545	0	0	14050	0	13006	28734	0	0	0	0
Bifidobacterium_longum	2815588	18967260	1880055	1062	8368	0	134930	31639	414716	4001	2151	799653	81271	35793	178509	510	94706	2931	61968	90827	645	119656	7031	55594	4978832	7898347	1538364
Klebsiella_u_s	15	298658	0	0	66446	8964627	46164	0	0	7551	0	815882	0	6443	0	0	176089	0	0	0	0	0	0	0	0	2484	0
Enterobacter_u_s	0	10907	0	0	0	1261130	93146	0	0	16850	0	343	0	913	0	27813	12	0	0	0	0	373021	31609	0	0	26852698	248689
Bacteroides_uniformis	1337	0	1739	0	0	0	0	0	784	932106	0	30070	0	314948	1906458	0	0	0	0	14758939	5607	5903	0	6076592	18543	11731	26288
Bacteroides_thetaiotaomicron	0	0	0	0	0	0	0	0	0	568739	0	0	0	805264	632856	0	0	0	0	357403	0	0	0	24161	0	38953	2293997
Clostridium_u_s	2375	1436656	86307	7348	0	177967	733146	0	70381	595819	0	143709	156	84502	94120	4198870	0	0	0	2510	0	20786	0	491320	429128	0	2523
Clostridiales_u_s	18	700038	1318326	387	12169111	0	161120	1230	54712	27303	0	103177	0	140727	2400501	6103062	98219	7178	20743	1413044	3038	3744613	6773	443986	7764	0	4687
Bifidobacterium_u_s	22687	78410	0	0	571446	0	44178	130	47773	271	0	0	1801	8140	24326	14574792	51294	4820	9928	2013	107	92794	5140	3274	0	0	27669
Lachnospiraceae_bacterium	0	1295831	5606867	0	8421426	0	452851	0	282118	1218120	0	544239	306557	48151	3816	4128936	12100	0	0	1200323	26472	0	0	487983	0	11175	31676
Veillonella_u_s	65617	0	755	548889	0	17079	4789	1672761	9072	261144	158224	7337375	0	12122	19838	24595	943481	170033	39503	24325	1949	758187	7854668	272186	178554	335001	155599
Bacteroides_rodentium	0	0	0	0	0	0	0	0	0	647393	0	0	0	211937	1280608	0	0	0	0	9418762	0	0	0	4005258	0	0	0
Klebsiella_pneumoniae	0	1430	0	0	0	10192376	477097	0	0	19364	0	55076	11977	0	28266	1860	14785	2438	827	0	3541	20218	0	0	0	1131	4454
Klebsiella_variicola	0	0	0	0	0	8956027	440097	0	0	0	0	0	0	0	0	7634	6136	0	0	0	0	0	0	0	0	0	0
Tyzzerella_nexilis	0	52612	33787250	0	58114	0	12396	0	5359	4325678	0	10612	0	0	64237	0	0	0	0	10247	0	0	0	0	12637	0	6610
Enterobacter_cloacae	0	13622	0	0	0	117340	0	0	0	18100	0	0	0	0	0	13932	0	0	0	0	0	351643	29954	0	730	81997	45881
Akkermansia_muciniphila	0	0	0	0	0	0	0	0	0	0	0	0	0	0	19877	0	0	14710	0	41540170	0	0	0	0	0	0	0
Bacteroides_stercoris	0	0	0	0	0	0	0	0	4520070	377905	0	8745064	0	0	211231	0	0	0	0	0	0	0	0	6311	11930	7788	101196
Bacteroides_faecis	0	0	0	0	0	0	0	0	0	74399	0	0	0	92305	89853	0	0	0	0	2655239	0	0	0	18123	3466	182346	16719838
Clostridium_butyricum	0	0	0	10179715	0	32035	0	0	0	0	0	0	0	0	3106	0	0	0	0	5323	0	177648	39059	0	10279	0	0
Streptococcus_equinus	0	0	0	0	0	0	0	0	0	0	0	0	0	0	0	107217	0	0	0	0	0	0	0	0	0	0	0
Streptococcus_pasteurianus	0	0	0	0	0	0	0	0	0	0	0	0	0	0	0	15308	0	0	0	0	0	0	0	3083	0	0	0
Klebsiella_michiganensis	0	0	0	0	0	0	0	0	0	0	0	6512674	0	0	0	0	0	0	0	0	0	0	0	0	0	0	0
Flavonifractor_plautii	0	1039159	252015	0	0	0	731066	0	71040	70568	0	144969	0	5474	65458	4363780	0	0	0	0	0	0	0	497757	0	0	0
Bacteroides_ovatus	0	0	0	0	0	0	0	0	0	3838	0	0	0	12280	57827	0	0	106334	0	112176	5373	0	0	51371	1676	0	2388
Clostridium_orbiscindens	0	1041967	272431	0	0	0	729578	0	71690	76078	0	147151	0	0	65273	4227811	0	25801	0	0	0	0	0	601582	0	0	0
Serratia_marcescens	0	0	0	0	0	39	0	0	0	0	0	4198	0	13504	50823	0	0	0	0	0	0	0	0	0	0	0	0
Bifidobacterium_breve	13554	19999	69532	0	0	0	6167	284	36309	8947	0	15550	9846824	105845	65178	3643	234606	3021488	946088	786282	210867	52763	555879	42263	15860	6616	17498
Clostridium_paraputrificum	0	4460000	0	77809	0	622027	2547617	7516	0	15888	0	0	118200	0	23766	0	0	4586	0	0	0	715599	0	0	84644	0	0
Leclercia_adecarboxylata	0	2687	0	0	0	71327	0	0	0	0	0	0	0	0	0	0	0	0	0	0	0	0	0	0	0	0	0
Enterococcus_hirae	0	0	0	0	0	0	0	0	0	0	0	0	0	0	0	28336	0	21404816	0	0	0	0	0	0	0	0	0
Ruminococcus_u_s	0	8398	11791	0	0	0	0	0	0	0	0	0	0	6086	37549	0	2784	204651	0	0	0	0	0	11149	2789	5076	0
Faecalibacterium_prausnitzii	0	0	0	0	0	0	0	0	0	0	0	4259	0	60961	3399441	0	0	2827	0	0	0	0	0	9274	4022	0	0
Enorma_massiliensis	0	13345504	0	0	0	0	2827498	21908	0	0	0	0	0	0	0	0	0	0	0	0	0	0	0	0	0	0	0
Veillonella_dispar	39286	0	0	304761	0	9904	3390	3446580	8064	266029	333431	16354	0	10909	63816	25956	352376	123654	30319	54358	1430	835225	210096	598579	102648	813712	385046
Enterobacter_ludwigii	0	0	0	0	0	52406	0	0	0	0	0	0	0	0	0	0	0	0	0	0	0	0	0	0	0	18640	0
Clostridium_hathewayi	0	5639199	0	0	0	0	749299	9719	0	45570	0	0	11858	0	29400	0	0	0	0	0	0	0	0	0	0	0	15450
Clostridium_perfringens	0	348826	0	5403206	0	267007	169004	0	0	0	2060309	0	7668	0	0	0	0	0	3009	0	0	0	774159	0	16845	0	399
Lachnospiraceae_u_s	0	0	0	0	0	0	0	0	0	0	0	0	0	0	0	0	0	846774	0	0	0	0	0	0	1473049	0	0
Staphylococcus_epidermidis	0	0	0	97931	4131	0	1482	2699301	0	0	1359390	265884	29378	15118	11787	0	0	1898	1488	6985	151453	0	11831	125998	0	10830	87747
Streptococcus_australis	0	29778	0	0	0	0	0	28296	0	2772	3230	0	0	0	0	0	6960	0	2914	0	0	8739	9667	0	18463	170999	0
Serratia_liquefaciens	0	0	0	0	0	0	0	0	0	0	0	0	0	13159132	0	5404	0	0	0	0	0	0	0	0	0	0	0
Streptococcus_gallolyticus	0	0	0	0	0	0	0	0	0	0	0	0	0	0	0	9822	0	0	0	0	0	0	0	0	0	0	0
Veillonella_atypica	4628	0	0	70943	0	53333	18390	1595838	4317	94700	151753	9692	0	0	0	0	40144	1516005	0	8556	0	126904	0	52013	7421	82821	11460
Bacteroidales_u_s	0	0	0	0	0	0	0	0	0	0	0	0	0	0	0	0	0	0	0	0	0	0	0	0	0	0	0
Blautia_u_s	0	0	0	0	0	0	0	0	0	0	0	0	0	1707	3085	0	0	168337	0	0	0	0	0	0	0	0	0
Bifidobacterium_dentium	0	0	0	0	1062310	0	0	0	0	0	0	0	0	773	159	119891	618484	0	3746	0	0	8306	0	0	0	0	0
Bacteroides_plebeius	0	0	0	0	0	0	0	0	0	0	0	0	0	0	1402788	0	0	0	0	0	0	0	0	54927	0	0	0
Escherichia_coli	36344	13418	5017	0	536	2577	32252	3529	11156	17415	409	21461	198860	38938	115	8823	103281	21957	20725	100304	6006	180	346	4190	61575	8657	2680
Bacteroides_eggerthii	0	0	0	0	0	0	0	0	0	0	0	0	0	55159	0	0	0	0	0	0	706	0	0	0	0	0	0
Streptococcus_lutetiensis	0	0	0	0	0	0	0	0	0	0	0	0	0	0	0	411430	0	0	31728	1795	0	0	10535	0	0	0	0
Serratia_u_s	0	0	0	0	0	0	0	0	0	0	0	0	0	389044	0	0	0	0	0	0	0	0	0	0	0	0	0
Streptococcus_u_s	3351	15760	4855	34652	5731	11796	1925	2566616	3056	77645	508390	544013	6646	13080	2008	16683	496003	154853	3859	0	0	36084	238544	7961	20659	70696	70538
Parabacteroides_u_s	0	0	0	0	0	0	983	0	0	23899	4949209	8416	0	121688	63955	0	0	0	0	11009	75880	0	0	141512	0	0	974047
Propionibacterium_u_s	151	0	102	38597	83	2613	0	21	0	16	0	197	673	8480312	2318	0	2293	0	443	0	0	3832	0	5110	0	7504	3694
Bacteroides_xylanisolvens	0	0	0	0	0	0	0	0	0	0	0	0	0	3924	5549	0	0	0	0	10146	0	0	0	4555864	1096	3389	35464
Bifidobacterium_catenulatum	0	258312	0	0	8287	0	0	0	0	0	0	0	0	0	0	15139	0	0	13096	2021	4037	2321974	18565	4733	8381	6820	0
Propionibacterium_acnes	0	0	0	0	0	0	0	0	0	0	0	0	0	8480401	0	0	0	0	0	0	0	0	0	0	0	1323	0
Erysipelotrichaceae_bacterium	0	1161724	64313	0	0	0	94589	2033	0	183706	0	0	0	6180	8453	0	0	0	0	0	0	0	0	3274	478200	1207	1871
Streptococcus_salivarius	0	0	0	41926	4780	13180	2165	2885327	1881	1302	935239	341532	17366	725	0	2058	177897	95131	1858	0	0	1430	183588	2744	25038	905	62132
Bacteroides_vulgatus	0	0	29777	0	0	0	0	0	2236	104122	58836	6919	0	230602	58130	0	0	0	0	184951	262074	510	0	3397876	1766	1444	412302
Collinsella_u_s	0	32609	0	0	0	0	449543	3913	0	0	0	0	0	6724	2283	0	3224	0	0	248962	0	0	0	0	3760	0	0
Enterococcus_raffinosus	0	8097764	0	30920	0	0	5505	14438	16210	0	0	32642	0	0	0	0	0	0	0	0	0	0	0	0	0	0	0
Parabacteroides_merdae	0	0	0	0	0	0	0	0	0	559298	0	2968	0	57308	99442	0	0	0	0	0	0	0	0	18511	0	0	8637
Citrobacter_u_s	0	960550	0	0	0	0	20708	0	0	0	0	0	0	0	0	0	6326	0	9438	0	0	685	0	0	3452	0	0
Veillonella_parvula	82845	0	666	0	0	11930	3950	208795	8157	300436	20122	15955	0	18316	2682	27243	0	128414	31912	0	1865	0	0	24160	184833	68201	14705
Staphylococcus_u_s	1298	0	0	0	0	0	0	1470177	527	13229	284045	44630	30705	0	0	0	0	0	1092	0	86067	7956	9715	70783	303	3836	111504
Lactobacillus_rhamnosus	0	0	0	0	0	0	0	0	0	0	0	0	0	35324	856	518045	26207	0	51342	2640	203075	272670	1472	0	0	0	0
Citrobacter_freundii	0	939239	0	0	0	1890	13267	0	0	0	0	2362	0	0	0	0	5261	0	5949	15652	0	30582	0	0	2417	0	2062
Citrobacter_braakii	0	977143	0	0	0	0	47970	0	0	0	0	0	0	0	0	0	0	0	0	0	0	0	0	0	0	0	0
Streptococcus_macedonicus	0	0	0	0	0	0	0	3008	0	0	192	0	0	0	0	5379	0	0	0	0	0	0	0	0	0	0	0
Alistipes_putredinis	0	0	0	0	0	0	0	0	0	0	0	2061	0	788525	0	0	0	0	0	1429631	0	0	0	0	6075	3954	0
Porphyromonas_u_s	0	0	0	0	0	0	0	0	0	15760	1320346	3310	0	129493	18543	0	0	0	0	10903	10962	0	0	111086	0	0	507016
Bacteroides_finegoldii	0	0	0	0	0	0	0	0	0	0	0	8982	0	0	9451	0	0	0	0	12656	2250	0	0	55539	0	0	7843
Parabacteroides_distasonis	0	0	0	0	0	0	0	0	0	12528	911397	2795	0	166773	15435	0	0	0	0	31834	10730	0	0	183132	0	0	405065
Collinsella_aerofaciens	0	0	0	0	0	0	486236	4213	0	0	0	0	0	6457	2647	0	2575	0	0	255259	0	0	0	0	3095	0	0
Ruminococcus_bromii	0	0	0	0	0	0	0	0	0	0	0	0	0	4703	0	0	0	0	0	0	0	0	0	0	0	0	0
Bacteroides_cellulosilyticus	0	0	0	0	0	0	0	0	0	0	0	14055	0	489930	413230	0	0	0	0	0	0	0	0	6770	0	0	0
Clostridium_clostridioforme	0	9301	4740	0	114	0	378	0	0	11767	0	0	0	165	12221	0	0	0	0	0	0	154325	0	0	0	0	0
Enterococcus_avium	0	37544	285184	2668968	57738	0	0	0	0	20317	0	0	0	0	0	0	0	0	0	0	0	0	0	0	0	0	0
Haemophilus_parainfluenzae	0	0	0	3264	0	10611	9915	1310	0	35844	5708	1129	0	12472	12817	7695	0	0	90414	1965	0	90897	1728	3443	90241	452984	1551
Coprococcus_u_s	0	0	102301	0	27596	0	0	0	0	33692	0	0	0	12210	0	12680	0	827081	0	0	0	0	0	0	1492374	0	0
Bifidobacterium_kashiwanohense	8535	287201	33113	0	0	0	262329	2586	0	0	0	7875	40629	41205	91451	13904	37361	19683	51956	175882	0	709260	9765	8862	25224	21679	10715
Peptoclostridium_difficile	1842	1856089	70323	679	67973	24302	144377	3204	7056	625217	0	13665	21463	4899	293	48054	0	4703	36199	10198	324	1676	0	0	7389	2237	3089
Serratia_nematodiphila	0	0	0	0	0	0	0	0	0	0	0	0	0	0	0	0	0	0	0	0	0	0	0	0	0	0	0
Enterococcus_casseliflavus	0	2173724	0	0	0	0	322474	3816	0	0	0	0	0	0	0	10095	230024	0	0	10093	0	62261	0	0	231295	0	0
GlobalTree_u_s	0	0	0	0	0	0	0	0	0	0	0	0	0	0	0	2258739	0	0	0	1802	0	0	0	0	0	0	0
Bacteroides_sartorii	0	0	0	0	0	0	0	0	0	112195	0	0	0	77090	42750	0	0	0	0	556599	132310	0	0	679622	0	0	376569
Enterococcus_flavescens	0	2093389	0	0	0	0	300788	0	0	0	0	0	0	0	0	10968	70470	0	0	0	0	64459	0	0	271497	0	0
Streptococcus_infantarius	0	0	0	0	0	0	0	0	0	0	0	0	0	0	0	106451	0	0	0	0	0	0	0	0	0	0	0
Blautia_wexlerae	0	10617	6731	0	0	0	7235	0	0	0	0	0	0	5280	118259	0	1393	0	0	0	0	0	0	14577	3203	3925	1349
Streptococcus_vestibularis	0	0	0	1667504	0	2363	0	338419	0	0	65275	16593	0	0	0	0	9667	70778	0	0	13505	0	22210	0	0	0	7484
Bacteroides_massiliensis	0	0	0	0	0	0	0	0	0	0	0	0	0	583331	39613	0	0	0	0	0	92798	0	0	376037	0	0	320845
Paraprevotella_clara	0	0	0	0	0	0	0	0	0	0	0	0	0	0	0	0	0	0	0	0	0	0	0	0	0	0	0
Lactobacillus_casei	0	7181	0	0	573953	2686	5403	0	240281	0	0	460977	0	301	0	0	732448	0	0	0	0	0	0	0	0	0	0
Lactobacillus_paracasei	8200	4842	0	0	389048	2528	3738	0	315481	0	0	607123	0	0	0	2123	777214	0	0	0	0	0	15305	0	0	0	0
Erysipelatoclostridium_ramosum	0	320551	507352	0	253498	0	73912	572	0	11672	0	0	0	0	1496025	0	0	1037	7181	5535	0	0	0	0	0	0	0
Ruminococcus_torques	0	20789	0	0	10936	0	0	0	0	1187515	0	28641	0	11318	6940	0	0	0	0	0	0	0	0	0	4947	0	0
Bifidobacterium_adolescentis	0	37685	0	0	0	0	22014	0	2766	46200	0	5944	9928	3864	0	5204	1052	2335	17475	38731	0	12428	2124	7747	0	2340	1417
Lactobacillus_gasseri	0	0	0	0	88806	0	0	0	0	0	0	0	0	0	0	0	0	328197	2690	0	0	0	0	0	0	0	0
Clostridium_symbiosum	0	0	0	0	0	0	0	0	0	1351	0	0	0	0	16839	0	0	0	0	0	0	0	0	0	0	0	0
Faecalibacterium_cf	0	0	0	0	0	0	0	0	0	0	0	0	0	53724	123483	0	0	0	0	0	0	0	0	0	0	0	0
Intestinibacter_bartlettii	0	125436	0	0	0	0	6663	0	0	13494	0	0	5954	1911	0	0	648293	0	2996	2877	0	65454	0	0	25684	0	0
Enterobacter_aerogenes	0	0	0	0	0	31800	0	0	0	0	1799	0	0	0	0	0	0	0	0	0	0	0	0	0	59694	1614608	0
Parabacteroides_johnsonii	0	0	0	0	0	0	0	0	0	139477	0	0	0	0	65713	0	0	0	0	0	0	0	0	13851	0	0	0
Enterococcus_faecium	0	996446	516	0	130	765824	128045	185	0	0	0	0	0	781	0	44	4154	0	0	407	583	436	208	0	98712	0	0
Actinomyces_u_s	0	9316	21551	0	221506	2253	3576	0	0	8372	0	0	0	3384	0	6756	13844	14415	0	6533	0	47046	0	0	28549	213220	0
Coprobacillus_u_s	0	320996	541806	0	249492	0	115342	1095	0	11589	0	0	0	462	1053	0	0	0	10625	3968	0	0	0	0	0	0	0
Anaerostipes_caccae	0	1860344	8470	0	0	0	57117	3478	0	58682	0	0	0	0	0	0	0	0	0	0	0	0	0	0	0	0	13267
Ruminococcus_bicirculans	0	0	0	0	0	0	0	0	0	0	0	0	0	126787	0	0	0	0	0	0	0	0	0	0	21595	0	0
Christensenella_timonensis	0	514890	46326	0	45369	0	27047	0	0	50077	0	0	0	27669	42041	67866	0	0	0	0	0	0	0	0	0	0	0
Eubacterium_eligens	0	0	0	0	0	0	0	0	0	0	0	0	0	12848	0	0	0	0	0	0	0	0	0	0	0	0	0
Paraprevotella_xylaniphila	0	0	0	0	0	0	0	0	0	0	0	0	0	0	0	0	0	0	0	0	0	0	0	0	0	0	0
Streptococcus_mitis	3380	23491	6736	1531	3324	359	1444	2537	1288	415824	7609	6598	0	9343	28956	3019	525745	5497	3446	0	6868	23010	20063	2016	7881	126921	0
Enterococcus_u_s	0	933735	29044	0	717	302	0	0	0	222	859	0	0	0	0	0	209629	0	0	0	0	0	0	0	2558	0	0
Blautia_hansenii	0	130276	11133	0	41557	0	473488	0	0	0	0	0	0	0	0	0	0	0	0	0	0	0	0	0	0	0	0
Lactococcus_garvieae	0	0	0	0	0	0	0	0	0	0	0	0	0	0	0	0	0	0	0	0	0	0	0	0	0	0	0
Clostridium_bolteae	0	0	0	0	0	0	0	0	0	88875	0	0	0	390	17947	0	0	0	0	0	0	44033	0	0	0	0	0
Staphylococcus_hominis	0	0	0	0	0	0	0	0	0	0	0	12464	0	74	0	0	0	0	0	0	0	0	0	0	0	0	157690
Anaerostipes_u_s	0	1320725	8018	0	0	0	40518	0	0	40772	0	0	0	0	0	0	0	0	0	0	0	0	0	0	0	0	12841
Barnesiella_intestinihominis	0	0	0	0	0	0	0	0	0	0	0	0	0	139528	288658	0	0	0	0	0	0	0	0	0	0	0	0
Clostridium_innocuum	0	210879	26628	0	0	0	17240	323	0	50420	0	0	0	0	7324	0	0	0	0	0	0	0	0	0	32247	0	0
Streptococcus_parasanguinis	4272	2622	2018	2956	3455	2437	0	79522	0	0	9284	4703	1193	4744	0	2345	24432	2307	3012	0	0	17853	353621	9295	16639	87761	7127
Streptococcus_peroris	31710	5196	9799	0	0	0	982	4622	0	138199	0	2423	0	32986	0	38496	16541	99608	12251	2146	0	22766	3673	0	0	10558	0
Alistipes_shahii	0	0	0	0	0	0	0	0	0	0	0	0	0	110178	28468	0	0	0	0	17609	0	0	0	0	0	0	0
Clostridium_citroniae	0	0	0	0	0	0	0	0	0	11357	0	0	0	0	7175	0	0	0	0	0	0	0	0	0	0	0	0
Roseburia_intestinalis	0	10830	50	0	0	0	122	0	0	0	0	0	0	4858	0	0	0	0	0	0	0	0	0	0	0	0	0
Bacteroides_coprocola	0	0	0	0	0	0	0	0	0	0	0	0	0	565319	513857	0	0	0	0	0	0	0	0	0	0	0	0
Parasutterella_excrementihominis	0	0	0	0	0	0	0	0	0	0	0	0	0	6049	0	0	0	0	0	0	0	0	0	0	0	0	0
Megasphaera_micronuciformis	0	0	0	0	0	0	0	0	0	0	0	0	0	0	0	0	0	0	428456	0	0	11708	0	0	0	0	0
Rothia_mucilaginosa	5556	0	6337	0	0	3342	0	92386	0	0	9124	4253	0	6584	156687	0	33082	0	25780	4728	0	19234	118955	0	0	10834	0
Phascolarctobacterium_u_s	0	0	0	0	0	0	0	0	0	0	0	0	0	104594	115708	0	0	0	0	0	0	0	0	0	0	0	0
Eubacterium_hallii	0	786488	0	0	0	0	80188	0	0	0	0	0	0	17826	4481	0	0	0	0	0	0	0	0	0	7147	0	0
Subdoligranulum_u_s	0	14078	0	0	0	0	0	0	0	0	0	0	0	12173	33193	0	0	0	0	0	0	0	0	0	0	0	0
Burkholderiales_bacterium	0	0	0	0	0	0	0	0	0	0	0	0	0	0	0	0	0	0	0	0	0	0	0	0	0	0	0
Oscillibacter_u_s	0	0	0	0	0	0	0	0	0	0	0	0	0	41319	32834	0	0	0	0	0	0	0	0	0	0	0	0
Sutterella_wadsworthensis	0	0	0	0	0	0	0	0	0	0	0	0	0	141415	211837	0	0	0	0	0	0	0	0	0	0	0	0
Bacteroides_clarus	0	0	0	0	0	0	0	0	7780	0	0	15988	0	2950	5506	0	0	0	0	0	0	0	0	0	0	0	0
Eubacterium_limosum	0	0	41904	0	0	0	0	0	0	0	0	0	0	0	0	0	0	0	0	0	0	0	0	0	0	0	0
Actinomyces_urogenitalis	0	0	0	0	0	0	0	0	0	0	0	0	1004748	0	0	0	0	0	0	0	0	0	0	0	0	0	0
Enterobacteriaceae_u_s	0	0	0	0	0	0	445	0	13	18614	0	0	0	18230	0	14280	0	0	0	0	0	0	0	0	0	2009	0
Odoribacter_splanchnicus	0	0	0	0	0	0	0	0	0	0	0	0	0	72902	216385	0	0	0	0	0	0	0	0	0	0	0	0
Enterococcus_faecalis	409	17229	318333	22	8707	3413	704	0	0	7266	4133	0	6187	961	49	0	1316	18545	365	43	18	69	754	778	14878	0	0
Hafnia_paralvei	0	0	0	0	0	0	0	0	0	0	0	0	0	0	0	0	0	0	0	0	0	0	0	0	0	0	0
Anaerotruncus_colihominis	0	0	0	0	4306	0	0	0	0	0	0	0	0	5417	9704	0	0	0	0	0	0	0	0	0	0	0	0
Bifidobacterium_scardovii	0	29539	0	0	0	0	0	0	0	0	0	0	8737	2289	0	0	0	0	0	0	0	13376	0	0	0	12018	0
Bacteroidales_bacterium	0	0	0	0	0	0	0	0	0	0	0	0	0	74049	0	0	0	0	0	0	0	0	0	0	0	0	0
Negativicoccus_succinicivorans	0	4374	0	0	0	0	0	43926	0	2553	4304	0	0	231511	0	0	424886	0	0	0	0	7758	0	9318	0	13009	6867
Hafnia_alvei	0	0	0	0	0	0	0	0	0	0	0	0	0	0	0	0	0	0	0	0	0	0	0	0	0	0	0
Streptococcus_thermophilus	0	52164	5864	112570	0	0	0	184319	0	4279	43273	12908	10136	0	0	0	0	11084	0	418	0	0	12030	0	5834	0	10385
Bacteroides_acidifaciens	0	0	0	0	0	0	0	0	0	0	0	0	0	10713	6625	0	0	0	0	0	0	0	0	99613	0	0	20531
Eggerthella_lenta	2225	0	45709	0	27410	0	0	0	2462	5460	0	5222	18731	3092	0	12350	0	0	37268	7244	0	0	0	0	0	0	0
Bilophila_wadsworthia	0	0	0	0	0	0	0	0	0	0	0	0	0	67368	42424	0	0	0	0	178723	0	0	0	0	0	0	0
Actinomyces_neuii	0	0	0	0	59798	0	0	30419	0	0	3158	0	0	0	0	4294	0	0	0	0	0	0	0	0	0	0	0
Butyrivibrio_crossotus	0	0	0	0	0	0	0	0	0	0	0	0	0	626811	0	0	0	0	0	0	0	0	0	0	0	0	0
Roseburia_inulinivorans	0	0	0	0	0	0	0	0	0	15435	0	0	0	209232	0	0	0	0	0	0	0	0	0	3783	0	3317	0
Christensenella_minuta	0	0	0	0	79842	0	0	0	0	0	0	0	0	15206	17773	0	0	0	0	0	0	0	0	0	0	0	0
Bifidobacterium_moukalabense	0	16142	0	0	57438	0	0	0	0	0	0	0	0	0	0	101366	0	0	0	0	0	0	0	0	0	0	0
Bifidobacterium_ruminantium	3405	29514	2187	0	0	0	5302	0	0	9479	0	0	0	0	0	0	0	0	6941	0	0	6904	0	0	333	0	0
Alistipes_u_s	0	0	0	0	0	0	0	0	0	0	0	0	0	116996	220590	0	0	0	0	0	0	0	0	0	0	0	0
Bilophila_u_s	0	0	0	0	0	0	0	0	0	0	0	0	0	62815	41361	0	0	0	0	159213	0	0	0	0	0	0	0
butyrate_producing	0	9037	17669	0	0	0	0	0	0	0	0	0	0	104	168666	0	0	0	0	0	0	0	0	329	0	0	0
Blautia_producta	0	0	0	0	0	0	0	0	0	0	0	0	0	0	0	0	0	0	0	0	0	0	0	0	0	0	0
Bacteroides_nordii	0	0	0	0	0	0	0	0	0	0	0	0	0	35635	39148	0	0	0	0	0	0	0	0	0	0	0	0
Bifidobacterium_stercoris	418	5794	0	0	0	0	6542	0	0	12741	0	0	0	600	353	0	1147	0	992	0	0	22247	0	0	0	1773	0
Haemophilus_sputorum	0	0	0	0	0	0	0	0	0	0	0	0	0	0	0	0	0	0	5784	0	0	4967	0	0	0	22212	0
Alistipes_onderdonkii	0	0	0	0	0	0	0	0	0	0	0	0	0	127173	236318	0	0	0	0	0	0	0	0	0	0	0	0
Proteus_mirabilis	0	0	0	0	0	0	0	0	0	0	0	0	0	0	0	0	0	0	0	0	0	258130	0	0	0	0	258
Bifidobacterium_reuteri	8214	132352	0	0	0	0	8078	0	0	0	0	4645	0	14504	0	0	0	0	9716	0	0	0	0	0	0	15425	0
Eubacterium_ramulus	0	231500	0	0	0	0	38313	0	0	0	0	0	0	5793	0	0	0	7322	0	12505	0	0	0	0	4359	0	0
Lactobacillus_vaginalis	0	0	0	0	0	0	0	0	0	0	0	0	0	0	0	0	0	0	0	0	0	0	0	0	0	0	0
Oscillospiraceae_bacterium	0	0	0	0	0	0	0	0	0	0	0	0	0	3905	34683	0	0	0	0	0	0	0	0	0	0	0	0
Enterococcus_gallinarum	0	0	28961	0	0	0	0	0	0	0	0	0	0	0	0	0	0	0	0	11273	0	0	0	0	0	0	0
Enterococcus_saccharolyticus	0	20369	28852	0	0	0	0	0	0	0	0	0	0	0	0	0	0	0	0	0	0	0	0	0	0	0	0
Enterobacter_asburiae	0	0	0	0	0	0	0	0	0	0	0	0	0	0	0	0	0	0	0	0	0	0	0	0	0	234777	0
Eggerthella_u_s	486	0	40722	0	48902	0	19951	0	756	1737	0	1597	6171	2120	0	36582	0	0	8610	2069	0	0	0	0	0	0	0
Staphylococcus_aureus	49	0	0	0	0	0	0	0	0	2050	66035	0	0	781	312	0	608	0	1953	0	0	0	169	0	0	369	0
Actinomyces_graevenitzii	0	100391	4383	0	0	9916	0	0	0	10875	0	0	0	0	0	0	0	0	0	0	0	0	0	0	5402	6786	0
Roseburia_hominis	0	0	0	0	0	0	0	0	0	0	0	0	0	50348	0	0	0	0	0	0	0	0	0	0	0	0	0
Dorea_u_s	0	8487	102763	0	0	0	0	0	0	13476	0	0	0	2941	23566	0	0	0	0	10800	0	0	0	0	0	0	0
Lactobacillus_fermentum	0	0	0	0	0	0	0	0	0	0	0	0	0	0	0	0	0	260624	0	0	0	0	0	0	0	0	0
bacterium_LF	0	0	0	0	0	0	0	0	0	0	0	0	0	32190	40713	0	0	0	0	0	0	0	0	18884	0	9025	0
Butyricimonas_virosa	0	0	0	0	0	0	0	0	0	0	0	0	0	91210	83138	0	0	0	0	22291	0	0	0	0	0	0	0
Bacteroides_fluxus	0	0	0	0	0	0	0	0	0	0	0	0	0	0	0	0	0	0	0	125706	13336	0	0	0	0	0	0
Senegalimassilia_anaerobia	0	0	0	0	0	0	0	0	0	0	0	0	0	0	6092	0	0	0	0	0	0	0	0	0	0	0	0
Bifidobacterium_angulatum	0	40027	0	0	0	0	4504	0	0	0	0	0	0	0	0	0	0	0	24712	8666	0	22013	0	0	17632	12258	0
Varibaculum_cambriense	0	63125	0	0	0	0	0	0	8432	0	0	17143	0	3196	0	0	0	0	51168	0	0	0	0	0	0	0	0
Atopobium_u_s	0	0	0	0	679	0	0	0	0	2415	0	0	0	0	0	0	0	3143	0	0	0	234011	0	0	0	29866	0
Alistipes_finegoldii	0	0	0	0	0	0	0	0	0	0	0	0	0	22257	15572	0	0	0	0	0	0	0	0	0	0	0	0
Granulicatella_adiacens	0	0	1907	0	0	0	0	0	0	7615	0	0	0	4131	0	0	0	0	0	0	0	23629	0	0	16346	207819	0
Dorea_longicatena	0	0	0	0	0	0	0	0	0	0	0	0	0	11072	0	0	0	0	0	0	0	0	0	0	0	0	0
Staphylococcus_lugdunensis	0	0	0	0	0	0	0	1652	0	0	0	0	0	0	0	0	0	0	0	0	0	0	3888	0	0	0	0
Serratia_proteamaculans	0	0	0	0	0	0	0	0	0	0	0	0	0	304623	0	0	0	0	0	0	0	0	0	0	0	0	0
Phascolarctobacterium_succinatutens	0	0	0	0	0	0	0	0	0	0	0	0	0	0	0	0	0	0	0	0	0	0	0	0	0	0	0
Enterococcus_durans	0	0	0	0	0	0	0	0	0	0	0	0	0	0	0	0	0	0	0	269641	0	0	0	0	0	0	0
Haemophilus_pittmaniae	0	0	0	0	0	0	0	0	0	0	0	0	0	0	0	0	0	0	5502	0	0	9876	0	0	0	33152	0
Bifidobacterium_saguini	0	48492	0	0	0	0	0	0	0	0	0	0	0	0	0	0	0	0	0	0	0	0	0	0	10514	15285	0
Coprococcus_comes	0	0	0	0	0	0	0	0	0	8437	0	0	0	16693	0	0	0	0	0	0	0	0	0	0	3302	0	0
Candidatus_Alistipes	0	0	0	0	0	0	0	0	0	0	0	0	0	0	0	0	0	0	0	0	0	0	0	0	0	0	0
Serratia_grimesii	0	0	0	0	0	0	0	0	0	0	0	0	0	251743	0	0	0	0	0	0	0	0	0	0	0	0	0
Bacteroidales_Order	0	0	0	0	0	0	0	0	0	7220	0	0	0	0	0	0	0	0	82	0	0	0	0	0	0	0	0
Ruminococcus_obeum	0	16522	22785	0	0	0	0	0	0	0	0	0	0	12275	5944	0	0	6688	0	0	0	0	0	0	0	0	0
Gemella_haemolysans	0	0	0	1306	4126	0	0	6783	0	1988	4584	3075	0	9517	8020	0	9674	3975	1450	0	0	2184	2541	2324	1698	37097	0
Enterococcus_villorum	0	0	0	0	0	0	0	0	0	0	0	0	0	0	0	0	0	242923	0	0	0	0	0	0	0	0	0
Veillonella_ratti	0	138307	0	0	0	0	11310	0	0	49708	0	0	0	0	0	0	0	0	0	0	0	0	0	0	0	0	0
Actinomyces_odontolyticus	0	6337	5213	0	4399	0	0	0	0	0	0	0	0	0	0	4765	8337	0	0	0	0	0	0	0	0	112474	0
Propionibacterium_avidum	0	0	0	6978	0	0	0	0	0	0	0	0	0	0	0	0	0	0	0	0	0	0	0	0	0	0	0
Haemophilus_haemolyticus	0	0	0	0	0	2586	0	0	0	2635	0	2219	0	0	0	1280	0	0	2924	0	0	3139	0	0	5280	18787	0
Bifidobacterium_merycicum	0	0	0	0	0	0	13109	0	0	0	0	0	0	0	0	0	0	8407	0	2430	0	0	0	0	8051	0	0
Streptococcus_infantis	1123	2754	2617	0	0	0	0	11510	0	4034	11085	6523	0	14724	0	2336	8097	1491	0	0	0	2110	3190	0	2767	23172	0
Lactobacillus_reuteri	0	0	0	0	0	0	0	0	0	0	0	0	0	0	0	0	0	0	0	0	0	0	0	0	0	0	0
Bacteroides_coprophilus	0	0	0	0	0	0	0	0	0	0	0	0	0	0	26636	0	0	0	0	0	0	0	0	20827	0	0	0
Gordonibacter_pamelaeae	3403	0	5565	0	5225	0	0	0	0	0	0	0	0	0	0	0	0	0	0	0	0	0	0	0	0	0	0
Dysgonomonas_capnocytophagoides	0	0	0	0	0	0	0	0	51297	0	0	99265	0	0	0	0	0	0	0	0	0	0	0	0	0	0	0
Bifidobacterium_stellenboschense	0	43890	0	0	0	0	0	0	0	0	0	7180	0	0	0	0	0	0	0	0	0	0	0	0	0	9150	0
Bacteroides_salanitronis	0	0	0	0	0	0	0	0	0	0	0	0	0	0	8157	0	0	0	0	0	0	0	0	0	0	0	36765
Lactobacillus_u_s	0	0	0	0	0	0	0	0	0	0	0	0	0	852	0	0	0	0	0	0	0	0	0	0	0	0	160488
Clostridium_asparagiforme	0	0	0	0	0	0	0	0	0	7900	0	0	0	0	0	0	0	0	0	0	0	0	0	0	0	0	0
Dorea_formicigenerans	0	0	0	0	0	0	0	0	0	12411	0	0	0	4396	9422	0	0	0	0	0	0	0	0	0	0	0	0
Corynebacterium_variabile	0	0	0	0	0	0	0	0	0	0	0	0	0	0	0	0	0	0	0	0	0	0	0	0	0	0	0
Eubacterium_ventriosum	0	18545	25546	0	0	0	0	0	0	0	0	0	0	4404	44849	0	0	0	0	0	0	0	0	0	0	0	0
Ruminococcus_lactaris	0	1199	3528	0	0	0	192	0	0	0	0	0	0	58074	2375	0	0	0	0	8390	0	0	0	0	0	0	0
Gemella_sanguinis	0	1600	1693	0	0	0	0	0	0	2107	0	0	0	12977	0	0	0	0	1801	0	0	2345	0	0	8846	85863	0
Enterococcus_malodoratus	0	0	0	0	0	0	0	0	0	0	0	0	0	0	0	0	0	0	28736	0	0	0	0	0	0	0	0
Robinsoniella_u_s	0	0	0	0	0	0	0	0	0	0	0	0	0	0	0	0	0	0	0	0	0	0	0	0	0	0	0
Acinetobacter_junii	0	0	0	0	0	0	0	0	0	0	0	0	0	0	0	0	0	0	0	0	0	32632	0	0	0	0	0
Lactococcus_lactis	0	0	462	0	0	0	0	50	0	0	0	0	0	0	0	0	0	0	0	0	0	0	0	0	0	0	0
Candidatus_Bacteroides	0	0	0	0	0	0	0	0	0	0	0	0	0	12053	28143	0	0	0	0	0	0	0	0	0	0	0	0
Morganella_morganii	0	0	0	0	0	0	0	0	0	0	0	0	0	0	0	0	0	0	0	0	0	0	0	0	112927	0	0
Morganella_u_s	0	0	0	0	0	0	0	0	0	0	0	0	0	0	0	0	0	0	0	0	0	0	0	0	110871	0	0
Meiothermus_silvanus	0	0	0	6644	0	3371	7877	0	0	2947	7129	1709	0	0	60610	0	0	0	0	0	0	0	0	0	0	0	0
Robinsoniella_peoriensis	0	0	0	0	0	0	0	0	0	0	0	0	0	0	0	0	0	0	0	0	0	0	0	0	0	0	0
Haemophilus_u_s	0	0	0	0	0	2302	0	0	0	1619	0	853	0	0	0	0	0	0	0	0	0	2618	0	0	0	17450	0
Eubacterium_siraeum	0	0	0	0	0	0	0	0	0	0	0	0	0	4090	0	0	0	0	0	0	0	0	0	0	0	1840	0
Eubacterium_biforme	0	0	19727	0	0	0	0	0	0	0	0	0	0	0	0	0	0	0	0	0	0	0	0	0	7374	0	0
Serratia_fonticola	0	0	0	0	0	0	0	0	0	0	0	0	0	135395	0	0	0	0	0	0	0	0	0	0	0	0	0
Bacteroides_intestinalis	0	0	0	0	0	0	0	0	0	0	0	0	0	34511	17441	0	0	0	0	0	0	0	0	0	0	0	0
Stenotrophomonas_maltophilia	0	48932	0	0	0	0	0	0	0	0	0	0	0	0	0	0	0	0	0	0	0	47418	0	0	0	0	0
Bacteroides_salyersiae	0	0	0	0	0	0	0	0	0	47	0	0	0	22837	0	0	0	0	0	0	522	0	0	0	0	0	0
Bacteroides_barnesiae	0	0	0	0	0	0	0	0	0	0	0	0	0	0	31037	0	0	0	0	0	0	0	0	14288	0	0	10514
Eubacterium_rectale	0	19823	0	0	0	0	2309	0	0	5061	0	0	0	7483	0	0	0	0	0	0	0	0	0	0	0	2546	0
Bifidobacterium_biavatii	0	25915	0	0	0	0	0	0	0	0	0	0	0	0	0	0	0	0	0	0	0	0	0	0	21812	0	0
Lelliottia_amnigena	0	0	0	0	0	0	0	0	0	0	0	0	0	0	0	0	0	0	0	0	0	0	0	0	0	0	0
Actinomyces_turicensis	0	0	0	0	0	0	0	0	0	0	0	0	0	0	0	0	0	0	0	0	0	0	0	0	0	0	0
Lactobacillus_animalis	0	0	0	0	0	0	0	0	0	0	0	0	0	0	0	0	0	0	0	0	0	0	0	0	0	0	0
Streptococcus_pseudopneumoniae	0	276	296	0	0	0	0	0	0	5991	1336	0	0	559	1566	0	9177	727	0	0	0	2297	536	0	483	9758	0
Prevotella_bivia	0	0	0	0	0	0	0	0	0	0	0	0	0	0	0	0	0	0	0	0	0	0	0	0	0	33452	25335
Corynebacterium_propinquum	0	0	0	0	0	0	0	0	0	0	0	0	0	0	0	0	0	0	0	0	0	0	0	0	0	36476	0
Bacteroides_faecichinchillae	0	0	0	0	0	0	0	0	0	0	0	0	0	0	0	0	0	0	0	0	0	0	0	0	0	0	0
Granulicatella_elegans	0	3663	0	0	0	0	0	0	0	24753	0	0	0	0	0	0	1744	0	0	0	0	22379	0	0	2816	30000	0
Anaerostipes_hadrus	0	9217	0	0	0	0	0	0	0	0	0	0	0	1073	2842	0	0	0	0	0	0	0	0	4381	1223	0	0
Mitsuokella_multacida	0	0	0	0	0	0	0	0	0	0	0	0	0	0	0	0	0	0	0	0	0	0	0	105152	0	0	0
Lachnoanaerobaculum_u_s	0	0	0	0	0	10102	0	0	0	13348	0	0	0	0	0	0	0	0	0	0	0	0	0	0	8685	54166	0
Clostridium_celatum	0	0	0	0	0	104012	0	0	0	0	0	0	0	0	0	0	0	0	0	0	0	0	0	0	0	0	0
Enterobacter_mori	0	0	0	0	0	0	0	0	0	0	0	0	0	0	0	0	0	0	0	0	0	0	0	0	0	38567	0
Clostridium_saccharogumia	0	27143	0	0	0	0	6482	0	0	0	0	0	0	0	0	0	0	0	0	0	0	0	0	0	0	0	0
Parascardovia_denticolens	0	0	0	0	0	0	0	0	0	0	0	0	0	0	0	26243	0	0	0	0	0	0	0	0	0	0	0
Coprococcus_eutactus	0	0	0	0	0	0	0	0	0	0	0	0	0	0	0	0	0	0	0	0	0	0	0	0	0	0	0
Finegoldia_magna	0	13415	0	0	0	0	0	0	0	0	0	0	0	42497	0	0	0	0	0	0	0	0	0	0	0	0	0
Enterobacter_hormaechei	0	0	0	0	0	0	0	0	0	98	0	0	0	0	0	0	0	0	0	0	0	0	0	0	0	1776	70408
Aggregatibacter_u_s	0	0	0	0	0	0	0	0	0	0	0	0	0	0	0	0	0	0	0	0	0	0	0	0	0	8452	0
Coprococcus_catus	0	0	0	0	0	0	0	0	0	0	0	0	0	4773	0	0	0	0	0	0	0	0	0	0	0	0	0
Bifidobacterium_callitrichos	0	37209	0	0	0	0	0	0	0	0	0	0	0	0	0	0	0	0	0	0	0	0	0	0	0	0	0
Ruminococcaceae_bacterium	0	11377	0	0	0	0	0	0	0	0	0	0	0	5448	0	0	0	0	0	0	0	0	0	0	0	0	0
Clostridium_sporosphaeroides	0	0	0	0	0	0	0	0	0	0	0	0	0	0	0	0	0	0	0	0	0	0	0	0	0	0	0
Intestinimonas_butyriciproducens	0	0	0	0	0	0	0	0	0	0	0	0	0	0	0	0	0	0	0	0	0	0	0	0	0	0	0
Terrisporobacter_u_s	0	0	0	0	0	0	0	0	0	3319	0	0	0	0	0	0	0	0	0	0	0	0	0	0	0	0	0
Serratia_plymuthica	0	0	0	0	0	0	0	0	0	0	0	0	0	79941	0	0	0	0	0	0	0	0	0	0	0	0	0
Collinsella_stercoris	0	0	0	0	0	0	27823	0	0	0	0	0	0	0	0	0	0	0	0	0	0	0	0	0	0	0	0
Megamonas_funiformis	0	0	0	0	0	0	0	0	0	0	0	0	0	0	70931	0	0	0	0	0	0	0	0	0	0	0	0
Holdemania_filiformis	0	0	0	0	0	0	0	0	0	0	0	0	0	3626	0	0	0	0	0	0	0	0	0	0	0	0	0
Atopobium_parvulum	0	1448	0	0	0	0	0	0	0	1969	0	0	0	0	0	0	0	2253	0	0	0	0	0	0	0	0	0
Pseudoflavonifractor_capillosus	0	0	0	0	0	0	0	0	0	0	0	0	0	0	0	19816	0	0	0	0	0	0	0	0	0	0	0
Prevotella_histicola	0	0	0	0	0	0	0	0	0	0	0	0	0	0	0	0	0	0	0	0	0	0	0	0	0	0	0
Holdemania_massiliensis	0	0	0	0	0	0	0	0	0	0	0	0	0	0	24950	0	0	0	0	0	0	0	0	0	0	0	0
Lactobacillus_crispatus	0	0	0	0	0	0	0	10466	0	0	0	0	0	0	28756	0	0	0	0	0	0	0	0	0	0	0	0
Christensenella_Family	0	0	0	0	0	0	0	0	0	0	2046	0	0	0	0	0	0	0	342	3986	0	29983	3231	0	0	0	0
Clostridium_leptum	0	0	0	0	0	0	0	0	0	0	0	0	0	0	0	0	0	0	0	0	0	0	0	0	4722	0	0
Streptococcus_anginosus	0	0	0	13264	0	0	0	19085	0	0	1869	0	0	0	0	0	0	2486	0	0	0	0	0	0	0	0	0
Megasphaera_elsdenii	0	0	0	0	0	0	0	0	0	0	0	0	0	0	0	0	0	0	0	0	0	0	0	0	0	0	0
Staphylococcus_haemolyticus	0	0	0	0	0	0	0	10117	0	0	0	0	0	0	0	0	0	0	0	0	0	0	0	0	0	0	44648
Megamonas_rupellensis	0	0	0	0	0	0	0	0	0	0	0	0	0	0	57786	0	0	0	0	0	0	0	0	0	0	0	0
Escherichia_u_s	0	0	0	0	0	0	0	0	0	307	0	1337	53	1790	0	0	0	0	0	0	0	0	0	0	94	0	0
Planktothrix_agardhii	0	0	0	0	0	0	0	0	0	0	0	0	4275	0	0	13170	0	6856	0	0	0	0	0	0	0	0	0
Bifidobacterium_gallinarum	0	12970	0	0	0	0	0	0	0	0	0	0	0	2809	0	0	55	0	0	0	0	3388	0	0	0	472	0
Citrobacter_koseri	0	0	0	0	0	0	0	0	0	0	0	0	0	0	0	0	0	0	53812	0	0	0	0	0	0	0	0
Aggregatibacter_segnis	0	0	0	0	0	0	0	0	0	0	0	0	0	0	0	0	0	0	0	0	0	0	0	0	0	0	0
Bifidobacterium_animalis	0	0	0	0	0	0	0	0	0	0	0	187	0	0	0	0	0	0	0	0	0	0	0	0	0	0	0
Fusobacterium_mortiferum	0	0	0	0	0	0	0	0	0	0	0	0	0	0	52288	0	0	0	0	0	0	0	0	0	0	0	0
Alicyclobacillus_pohliae	0	0	0	2171	0	2078	3852	0	0	0	3548	0	0	0	18869	0	0	0	0	0	0	0	0	0	0	0	0
Anaerococcus_obesiensis	0	33844	0	0	0	0	0	0	0	0	0	0	0	0	0	0	0	0	0	0	0	0	0	0	0	0	0
Bacteroides_stercorirosoris	0	0	0	0	0	0	0	0	0	0	0	0	0	0	13346	0	0	0	0	0	0	0	0	0	0	0	0
Clostridium_spiroforme	0	0	0	0	0	0	0	0	0	0	0	0	0	3501	0	0	0	0	0	0	0	0	0	0	0	0	0
Alistipes_indistinctus	0	0	0	0	0	0	0	0	0	0	0	0	0	9168	0	0	0	0	0	0	0	0	0	0	0	0	0
Anaerococcus_vaginalis	0	30967	0	0	0	0	0	0	0	0	0	0	0	0	0	0	0	0	0	0	0	0	0	0	0	0	0
Megamonas_hypermegale	0	0	0	0	0	0	0	0	0	0	0	0	0	0	44240	0	0	0	0	0	0	0	0	0	0	0	0
Citrobacter_werkmanii	0	0	0	0	0	0	0	0	0	0	0	0	0	0	0	0	0	0	0	0	0	0	0	0	0	0	0
Lactobacillus_johnsonii	0	0	0	0	0	0	0	0	0	0	0	0	0	0	0	0	0	0	0	0	0	0	0	0	0	0	0
Ralstonia_u_s	0	0	0	0	0	0	0	0	0	0	0	0	0	0	0	0	0	657	0	0	0	1423	0	866	0	2797	2256
Neisseria_subflava	0	0	0	0	0	0	0	0	0	0	0	0	0	0	0	0	0	0	0	0	0	0	0	0	0	0	0
Staphylococcus_warneri	0	0	0	0	0	0	0	0	0	0	0	0	0	0	0	0	0	0	0	0	0	0	0	0	0	0	0
Alistipes_senegalensis	0	0	0	0	0	0	0	0	0	0	0	0	0	4824	0	0	0	0	0	0	0	0	0	0	0	0	0
Bacteroides_gallinarum	0	0	0	0	0	0	0	0	0	0	0	0	0	0	0	0	0	0	0	0	0	0	0	0	0	0	0
Coprobacter_u_s	0	0	0	0	0	0	0	0	0	0	0	0	0	0	0	0	0	0	0	0	0	0	0	0	0	0	0
Corynebacterium_pseudodiphtheriticum	2254	0	0	0	0	0	0	0	0	0	0	0	0	0	0	0	0	0	0	0	0	0	0	0	0	0	0
Enterobacter_cancerogenus	0	0	0	0	0	0	0	0	0	0	0	0	0	0	0	0	0	0	0	0	0	0	0	0	0	9969	0
Streptococcus_oralis	0	0	0	3259	0	0	0	3555	0	1762	0	0	0	0	0	1549	5914	0	0	0	0	1099	0	0	0	4392	0
Parabacteroides_goldsteinii	0	0	0	0	0	0	0	0	0	0	0	0	0	0	7910	0	0	0	0	0	0	0	0	0	0	0	0
Gordonia_sputi	0	0	0	0	0	0	0	0	0	0	0	0	0	0	0	0	0	0	0	0	0	0	0	0	0	0	0
Bacteroides_pectinophilus	0	0	0	0	0	0	0	0	0	0	0	0	0	0	0	0	0	0	0	0	0	0	0	0	0	0	0
Citrobacter_youngae	0	0	0	0	0	0	0	0	0	0	0	0	0	0	0	0	0	0	0	0	0	0	0	0	0	0	0
Eubacterium_u_s	0	0	6231	0	0	0	0	0	0	0	0	0	0	0	0	0	0	0	0	0	0	0	0	0	0	1978	17380
Alistipes_timonensis	0	0	0	0	0	0	0	0	0	0	0	0	0	8769	0	0	0	0	0	0	0	0	0	0	0	0	0
Dolosigranulum_pigrum	0	0	0	0	0	0	0	0	0	0	0	0	0	0	0	0	0	0	0	0	0	1893	0	0	1962	4532	0
Streptococcus_dentisani	0	0	0	0	0	0	0	0	0	1429	0	0	0	0	0	0	20512	0	0	0	0	0	0	0	0	4409	0
Scardovia_wiggsiae	0	0	0	0	3761	0	0	0	0	0	0	0	0	0	0	0	0	0	0	0	0	0	0	0	0	0	0
Subdoligranulum_variabile	0	0	0	0	0	0	0	0	0	0	0	0	0	0	0	0	0	0	0	0	0	0	0	0	0	0	0
Streptococcus_tigurinus	0	0	0	883	0	0	0	0	0	3731	0	0	0	0	0	0	7849	0	0	0	0	0	0	0	0	3997	0
Bifidobacterium_boum	0	8191	0	0	0	0	0	0	0	0	0	0	0	0	0	0	0	0	0	0	0	0	0	0	0	0	0
Barnesiella_viscericola	0	0	0	0	0	0	0	0	0	0	0	0	0	0	0	0	0	0	0	0	0	0	0	0	0	0	0
Collinsella_tanakaei	0	29696	0	0	0	0	0	0	0	0	0	0	0	0	0	0	0	0	0	0	0	0	0	0	0	0	0
Streptococcus_agalactiae	0	0	0	235	0	0	0	142	0	0	0	0	0	0	0	93	0	1173	0	0	0	0	5224	0	291	0	0
Streptococcus_oligofermentans	0	0	0	0	0	0	0	0	0	0	0	0	0	0	0	0	0	0	0	0	0	0	0	0	0	0	0
Bacteroides_oleiciplenus	0	0	0	0	0	0	0	0	0	0	0	0	0	0	0	0	0	0	0	0	0	0	0	0	0	0	0
Streptococcus_pneumoniae	135	34	30	0	0	0	0	195	39	703	111	76	0	430	537	0	3041	46	0	0	0	1449	132	0	88	6713	0
Clostridium_cf	0	0	0	0	0	0	0	0	0	0	0	0	0	0	0	0	0	0	0	0	0	0	0	0	0	0	0
Raoultella_planticola	0	5904	0	0	0	7912	0	0	0	0	0	0	0	0	0	0	0	0	0	0	0	0	0	0	0	0	0
Corynebacterium_pseudogenitalium	0	0	0	0	0	0	0	0	0	0	0	0	0	7473	0	0	0	0	0	0	0	0	0	0	0	0	0
Blautia_hydrogenotrophica	0	0	0	0	0	0	0	0	0	0	0	0	0	0	0	0	0	0	0	0	0	0	0	0	0	0	0
Bacteroides_pyogenes	0	0	0	0	0	0	0	0	0	0	0	0	0	0	0	0	0	0	0	0	0	0	0	0	0	0	0
Turicibacter_sanguinis	0	0	0	0	0	0	0	0	0	0	0	0	0	0	0	0	0	0	0	0	0	0	0	0	0	0	0
Enterococcus_italicus	0	0	0	0	0	0	0	0	0	0	0	0	0	0	0	0	0	0	0	0	0	0	0	0	0	0	0
Bifidobacterium_pullorum	0	10536	0	0	0	0	0	0	0	0	0	0	0	0	7860	0	0	0	0	0	0	0	0	0	0	0	0
Buchnera_aphidicola	0	0	0	0	0	0	0	0	0	0	0	0	0	0	0	0	0	0	0	0	0	0	0	0	0	0	0
Mitsuokella_jalaludinii	0	0	0	0	0	0	0	0	0	0	0	0	0	0	0	0	0	0	0	0	0	0	0	23966	0	0	0
Bifidobacterium_thermacidophilum	0	6466	3331	0	0	0	0	0	0	0	0	0	0	0	4774	0	0	0	0	0	0	0	0	0	0	0	0
Turicibacter_u_s	0	0	0	0	0	0	0	0	0	0	0	0	0	0	0	0	0	0	0	0	0	0	0	0	0	0	0
Haemophilus_paraphrohaemolyticus	0	0	0	8224	0	0	0	0	0	0	0	0	0	0	0	0	0	0	0	0	0	0	0	0	0	0	0
Tannerella_u_s	0	0	0	0	0	0	0	0	0	0	0	0	0	0	7462	0	0	0	0	0	0	0	0	0	0	0	0
Bacteroides_helcogenes	0	0	0	0	0	0	0	0	0	0	0	0	0	0	0	0	0	0	0	0	0	0	0	0	0	0	0
Ruminococcus_champanellensis	0	0	0	0	0	0	0	0	0	0	0	0	0	0	0	0	0	0	0	0	0	0	0	0	0	0	0
Plesiomonas_shigelloides	0	0	0	0	0	0	0	0	0	0	0	0	0	0	0	0	0	0	0	0	0	0	0	0	0	0	0
Lactobacillus_jensenii	0	0	0	0	0	0	0	0	0	0	0	0	0	0	0	0	0	0	0	0	0	0	0	0	0	0	18836
Campylobacter_concisus	0	0	0	0	0	0	0	0	0	0	0	0	0	0	0	0	0	0	0	0	0	0	0	0	0	0	0
Corynebacterium_tuberculostearicum	0	0	0	0	0	0	0	0	0	0	0	0	0	6201	0	0	0	0	0	0	0	0	0	0	0	0	0
Plesiomonas_u_s	0	0	0	0	0	0	0	0	0	0	0	0	0	0	0	0	0	0	0	0	0	0	0	0	0	0	0
Clostridiaceae_u_s	0	0	0	0	0	0	0	0	0	0	0	0	0	0	0	0	0	0	0	0	0	0	0	0	0	0	0
Raoultella_ornithinolytica	0	0	0	0	0	0	0	0	0	0	0	0	0	0	0	0	0	0	0	0	0	0	0	0	0	0	0
Peptoniphilus_lacrimalis	0	0	0	0	0	0	0	0	0	0	0	0	0	0	0	0	0	0	0	0	0	1284	0	0	0	10164	0
Enterococcus_dispar	0	16769	0	0	0	0	0	0	0	0	0	0	0	0	0	0	0	0	0	0	0	0	0	0	0	0	0
Haemophilus_influenzae	0	0	0	0	0	0	0	0	0	421	0	0	0	0	0	0	0	0	0	0	0	0	0	0	1195	2287	0
Synergistes_u_s	0	0	0	0	0	0	0	0	0	0	0	0	0	0	0	0	0	0	0	0	0	0	0	0	0	0	0
Cloacibacillus_evryensis	0	0	0	0	0	0	0	0	0	0	0	0	0	0	0	0	0	0	0	0	0	0	0	0	0	0	0
Adlercreutzia_equolifaciens	0	0	0	0	0	0	0	0	0	0	0	0	0	5944	0	0	0	0	0	0	0	0	0	0	0	0	0
Clostridium_sordellii	0	0	0	0	0	0	0	0	0	0	0	0	0	0	0	0	0	0	15152	0	0	0	0	0	0	0	0
Escherichia_albertii	0	0	0	0	0	0	0	0	0	0	0	0	0	0	0	0	0	0	0	0	0	0	0	0	0	0	0
Fusobacterium_periodonticum	0	0	0	0	0	0	0	0	0	6860	0	0	0	0	0	0	0	0	0	0	0	0	0	0	0	0	0
Streptococcus_gordonii	0	0	0	0	0	0	0	0	0	0	0	0	0	0	0	0	0	0	0	0	0	0	0	0	0	0	0
Cronobacter_pulveris	0	0	0	0	0	0	0	0	0	0	0	0	0	0	0	0	0	0	0	0	0	0	0	0	0	0	0
Kluyvera_ascorbata	0	0	0	0	0	0	0	0	0	0	0	0	0	0	0	0	0	0	0	0	0	0	0	0	0	0	0
Collinsella_intestinalis	0	14635	0	0	0	0	0	0	0	0	0	0	0	0	0	0	0	0	0	0	0	0	0	0	0	0	0
Clostridium_saccharobutylicum	0	0	0	0	0	0	0	0	0	0	0	0	0	0	0	0	0	0	0	0	0	0	0	0	0	0	0
Staphylococcus_capitis	0	0	0	0	0	0	0	0	0	0	0	0	0	0	0	0	0	0	0	0	0	0	0	0	0	0	0
Haemophilus_parahaemolyticus	0	0	0	3366	0	0	0	0	0	0	0	0	0	0	0	2842	0	0	0	0	0	0	0	0	0	0	0
Eubacterium_desmolans	0	0	0	0	0	0	0	0	0	0	0	0	0	0	0	0	0	0	0	0	0	0	0	0	0	0	0
Prevotella_u_s	0	3627	0	0	0	0	0	0	0	0	0	0	0	0	0	0	0	0	0	0	0	0	0	0	0	0	0
Neisseria_mucosa	0	0	0	0	0	0	0	0	0	0	0	0	0	0	0	0	0	0	0	0	0	0	0	0	0	0	0
Prevotella_buccalis	0	9095	0	0	0	0	0	0	0	0	0	0	0	0	0	0	0	0	0	0	0	0	0	0	0	0	0
Serratia_odorifera	0	0	0	0	0	0	0	0	0	0	0	0	0	12588	0	0	0	0	0	0	0	0	0	0	0	0	0
Bifidobacterium_saeculare	0	4600	0	0	0	0	0	0	0	0	0	0	0	0	7979	0	0	0	0	0	0	0	0	0	0	0	0
Clostridium_saccharoperbutylacetonicum	0	0	0	0	0	0	0	0	0	0	0	0	0	0	0	0	0	0	0	0	0	0	0	0	0	0	0
Porphyromonadaceae_bacterium	0	0	0	0	0	0	0	0	0	0	0	0	0	11884	214	0	0	0	0	0	0	0	0	0	0	0	0
Blautia_schinkii	0	0	12096	0	0	0	0	0	0	0	0	0	0	0	0	0	0	0	0	0	0	0	0	0	0	0	0
Streptococcus_intermedius	0	8306	0	0	0	0	0	0	0	0	0	0	0	0	0	0	2308	0	0	0	0	0	0	0	0	0	0
Veillonella_magna	0	0	0	0	0	0	0	0	0	0	0	0	0	0	0	0	0	0	0	0	0	0	0	0	0	0	0
Aggregatibacter_aphrophilus	0	0	0	0	0	0	0	0	0	0	0	0	0	0	0	0	0	0	0	0	0	0	0	0	0	0	0
Streptococcus_ovis	0	0	0	0	0	0	0	0	0	0	0	0	0	0	0	0	0	0	0	0	0	0	0	0	0	0	0
Oribacterium_sinus	0	1437	0	0	0	0	0	0	0	0	0	0	0	0	0	0	0	0	0	0	0	0	0	0	0	0	0
Enterococcus_faec	0	4932	0	0	627	145	0	0	0	213	0	0	0	190	0	0	0	0	0	0	0	0	0	0	136	0	0
Peptoniphilus_harei	0	7305	0	0	0	0	0	0	0	0	0	0	0	0	0	0	0	0	0	0	0	0	0	0	0	0	0
Moraxella_catarrhalis	0	0	0	0	0	0	0	0	0	291	0	0	0	0	0	0	0	0	0	0	0	0	0	0	0	0	0
Alloscardovia_omnicolens	0	0	0	0	0	0	0	0	10866	0	0	0	0	0	0	0	0	0	0	0	0	0	0	0	0	0	0
Streptococcus_suis	0	0	0	0	0	0	0	0	0	0	0	0	0	0	0	0	0	0	0	0	0	0	0	0	0	0	0
Terrisporobacter_glycolicus	0	0	0	0	0	0	0	0	0	0	0	0	0	0	0	0	0	0	0	0	0	0	0	0	0	0	0
Kocuria_rhizophila	0	0	0	0	0	0	0	0	0	0	0	0	0	0	0	0	10600	0	0	0	0	0	0	0	0	0	0
Bifidobacterium_mongoliense	0	10276	0	0	0	0	0	0	0	0	0	0	0	0	0	0	0	0	0	0	0	0	0	0	0	0	0
Lactobacillus_oris	0	0	0	0	0	0	0	0	0	0	0	0	0	0	0	0	0	6887	0	0	0	0	0	0	0	0	0
Bifidobacterium_thermophilum	0	6773	0	0	0	0	0	0	0	0	0	0	0	0	0	0	0	0	0	0	0	0	0	0	0	0	0
Fusobacterium_ulcerans	0	0	0	0	0	0	0	0	0	0	0	0	0	0	9416	0	0	0	0	0	0	0	0	0	0	0	0
Anaerococcus_prevotii	0	0	0	0	0	0	0	0	0	0	0	0	0	0	0	0	0	0	0	0	0	0	0	0	0	0	0
Stomatobaculum_longum	0	0	0	0	0	0	0	0	0	0	0	0	0	0	0	0	0	0	0	0	0	0	0	0	0	0	0
Pantoea_u_s	0	0	0	0	0	0	0	0	0	6068	0	0	0	0	0	0	0	0	0	0	0	0	0	0	0	0	0
Bifidobacterium_actinocoloniiforme	0	8437	0	0	0	0	0	0	0	0	0	0	0	0	0	0	0	0	0	0	0	0	0	0	0	0	0
Solobacterium_moorei	0	2723	0	0	0	0	0	0	0	0	0	0	0	0	0	0	0	0	0	0	0	5085	0	0	0	0	0
Corynebacterium_u_s	0	0	0	0	0	0	0	1317	0	0	0	0	0	0	3005	0	0	0	0	0	0	0	0	0	0	0	0
Neisseria_flavescens	0	0	0	0	0	0	0	0	0	0	0	0	0	0	0	0	0	0	0	0	0	0	0	0	0	0	0
Clostridium_cadaveris	0	7243	0	0	0	0	0	0	0	0	0	0	0	0	0	0	0	0	0	0	0	0	0	0	0	0	0
Staphylococcus_simulans	0	0	0	0	0	0	0	0	0	0	0	0	0	0	0	0	0	0	0	0	0	0	0	0	0	0	0
Eubacterium_cylindroides	0	0	7046	0	0	0	0	0	0	0	0	0	0	0	0	0	0	0	0	0	0	0	0	0	0	0	0
Bifidobacterium_magnum	0	0	0	0	0	0	0	0	0	0	0	0	0	0	0	0	0	0	0	0	0	0	0	0	0	0	0
Thermus_u_s	0	0	0	0	0	0	1442	0	0	0	0	0	0	0	5482	0	0	0	0	0	0	0	0	0	0	0	0
Bifidobacterium_choerinum	0	0	0	0	0	0	0	0	0	0	0	0	0	0	0	0	0	0	0	0	0	0	0	0	0	0	0
Bifidobacterium_cuniculi	0	6766	0	0	0	0	0	0	0	0	0	0	0	0	0	0	0	0	0	0	0	0	0	0	0	0	0
bacterium_OL	0	0	0	0	0	0	0	0	0	0	0	0	0	0	0	0	0	0	0	0	0	0	0	0	0	0	0
Actinobaculum_massiliae	0	0	0	0	0	0	0	0	0	0	0	0	0	0	0	0	0	0	0	0	0	0	0	0	0	0	0
Bifidobacterium_pseudolongum	0	0	0	0	0	0	0	0	0	0	0	0	0	0	0	0	0	0	0	0	0	0	0	0	0	0	0
Campylobacter_u_s	0	0	0	0	0	0	0	0	0	0	0	0	0	0	0	0	0	0	0	0	0	0	0	0	0	0	0
Porphyromonas_bennonis	0	0	0	0	0	0	1798	0	0	0	0	0	0	0	0	0	0	0	0	0	0	0	0	0	0	0	0
Cronobacter_u_s	0	0	0	0	0	0	0	0	0	0	0	0	0	0	0	0	0	0	0	0	0	0	0	0	0	0	0
Acinetobacter_ursingii	0	0	0	0	0	0	0	0	0	0	0	0	0	0	0	0	0	0	0	0	0	0	0	0	0	0	0
Fusobacterium_nucleatum	0	0	0	0	0	0	640	0	0	0	0	0	0	0	0	0	0	0	0	0	0	0	0	0	0	0	0
Streptococcus_urinalis	0	0	0	0	0	0	0	0	0	0	0	0	0	0	0	0	0	0	0	0	0	0	0	0	0	0	0
Enterococcus_pallens	0	0	0	0	0	0	0	0	0	0	0	0	0	0	0	0	0	0	0	0	0	0	0	0	0	0	0
Aeromonas_caviae	0	0	0	0	0	0	0	0	0	0	0	0	0	0	0	0	0	0	0	0	0	0	0	0	0	0	0
Pseudomonas_fragi	0	0	0	0	0	0	0	0	0	0	0	0	0	0	0	0	0	0	0	0	0	0	0	0	0	0	0
Fusobacterium_u_s	0	0	0	0	0	0	624	0	0	0	0	0	0	0	0	0	0	0	0	0	0	0	0	0	0	0	0
Veillonella_montpellierensis	0	0	0	0	0	0	0	5144	0	0	0	0	0	0	0	0	0	0	0	0	0	0	0	0	0	0	0
Pantoea_agglomerans	0	0	0	0	0	0	5046	0	0	0	0	0	0	0	0	0	0	0	0	0	0	0	0	0	0	0	0
Gemella_morbillorum	0	0	0	0	0	0	0	0	0	0	0	0	0	0	0	0	0	0	0	0	0	0	0	0	0	0	0
Peptostreptococcus_u_s	0	0	0	0	0	0	0	0	0	0	0	0	0	0	0	0	0	0	0	0	0	0	0	0	0	0	0
Xenorhabdus_bovienii	0	0	0	0	0	0	0	0	0	0	0	0	0	4836	0	0	0	0	0	0	0	0	0	0	0	0	0
Clostridium_sartagoforme	0	0	0	0	0	0	0	0	0	0	0	0	0	0	0	0	0	0	0	0	0	0	0	0	0	0	0
Psychrobacter_u_s	0	0	0	0	0	0	0	0	0	4647	0	0	0	0	0	0	0	0	0	0	0	0	0	0	0	0	0
Prevotella_timonensis	0	0	0	0	0	0	0	0	0	0	0	0	0	0	0	0	0	0	0	0	0	0	0	0	0	0	0
Anaerococcus_u_s	0	0	0	0	0	0	0	0	0	0	0	0	0	0	0	0	0	0	0	0	0	0	0	0	0	0	0
Cronobacter_sakazakii	0	0	0	0	0	93	0	0	0	0	0	0	0	0	0	0	0	0	0	0	0	0	0	0	0	24	0
Candidatus_Saccharibacteria	0	970	0	0	0	0	0	0	0	0	0	0	0	0	0	0	0	0	0	0	0	0	0	0	0	0	0
Mycobacterium_u_s	0	0	0	0	0	0	0	0	0	0	0	0	0	0	0	0	4013	0	0	0	0	0	0	0	0	0	0
Eubacterium_sulci	0	4009	0	0	0	0	0	0	0	0	0	0	0	0	0	0	0	0	0	0	0	0	0	0	0	0	0
Lactobacillus_plantarum	0	0	0	0	0	0	0	0	0	0	0	0	0	3993	0	0	0	0	0	0	0	0	0	0	0	0	0
Mobiluncus_curtisii	0	2016	0	0	0	41	0	0	0	0	0	0	0	0	0	0	0	0	0	0	0	0	0	0	0	0	0
Parabacteroides_gordonii	0	0	0	0	0	0	0	0	0	0	0	0	0	0	0	0	0	0	0	0	0	0	0	0	0	0	0
Fusobacterium_varium	0	0	0	0	0	0	0	0	0	0	0	0	0	0	3485	0	0	0	0	0	0	0	0	0	0	0	0
Desulfovibrio_piger	0	0	0	0	0	0	0	0	0	0	0	0	0	0	0	0	0	0	0	0	0	0	0	0	0	0	0
StaphEpidermidis_u_s	0	0	0	0	0	0	0	0	0	0	0	0	0	0	0	109	0	1771	0	0	0	0	0	0	0	0	0
Catenibacterium_mitsuokai	0	0	0	0	0	0	0	0	0	0	0	0	0	0	3293	0	0	0	0	0	0	0	0	0	0	0	0
Streptococcus_sanguinis	0	0	0	0	0	0	0	0	0	0	0	0	0	0	0	0	0	0	0	0	0	0	0	0	0	0	0
Cronobacter_malonaticus	0	0	0	0	0	3095	0	0	0	0	0	0	0	0	0	0	0	0	0	0	0	0	0	0	0	0	0
Corynebacterium_accolens	0	0	0	0	0	0	0	0	0	0	0	0	0	0	0	0	0	0	0	0	0	0	0	0	0	0	0
Prevotella_disiens	0	0	0	0	0	0	0	0	0	0	0	0	0	3059	0	0	0	0	0	0	0	0	0	0	0	0	0
Gallibacterium_genomosp	0	0	0	0	0	0	0	0	0	0	0	0	0	0	0	0	0	0	0	0	0	0	0	0	0	0	0
Clostridium_botulinum	0	0	0	0	0	899	0	0	0	0	0	0	0	0	0	0	0	0	0	0	0	0	0	0	0	0	0
Propionibacterium_humerusii	0	0	0	0	0	0	0	0	0	0	0	0	0	2999	0	0	0	0	0	0	0	0	0	0	0	0	0
Bifidobacterium_minimum	0	0	618	0	0	0	0	0	0	0	0	0	0	0	0	0	0	0	0	0	0	0	0	0	0	0	0
Porphyromonas_uenonis	0	0	0	0	0	0	0	0	0	0	0	0	0	0	0	0	0	0	0	0	0	0	0	0	0	0	0
Leucobacter_chironomi	0	0	0	0	0	0	0	0	0	0	0	0	0	0	0	0	0	0	0	0	0	0	0	0	0	0	0
Lachnoanaerobaculum_saburreum	0	0	0	0	0	0	0	0	0	0	0	0	0	0	0	0	0	0	0	0	0	0	0	0	0	0	0
Faecalitalea_cylindroides	0	0	0	0	0	0	0	0	0	0	0	0	0	0	0	0	0	0	0	0	0	0	0	0	0	0	0
Lactobacillus_ruminis	0	0	0	0	0	0	0	0	0	0	0	0	0	2358	0	0	0	0	0	0	0	0	0	0	0	0	0
Acinetobacter_baumannii	0	0	0	0	0	0	0	0	0	0	0	0	0	0	0	0	0	0	0	0	0	301	0	0	0	0	0
Escherichia_vulneris	0	0	0	0	0	0	0	0	0	2166	0	0	0	0	0	0	0	0	0	0	0	0	0	0	0	0	0
Porphyromonas_somerae	0	0	0	0	0	0	0	0	0	0	0	0	0	0	0	0	0	0	0	0	0	0	0	0	0	0	0
Enterococcus_gilvus	0	0	0	0	0	0	0	0	0	0	0	0	0	0	0	0	0	0	0	0	0	0	0	0	0	0	0
Dielma_fastidiosa	0	0	0	0	0	0	0	0	0	0	0	0	0	0	0	0	0	0	0	0	0	0	0	0	0	0	0
Slackia_piriformis	0	0	0	0	0	0	0	0	0	0	0	0	0	0	0	0	0	0	0	0	0	0	0	0	0	0	0
Clostridium_colicanis	0	0	0	0	0	0	0	0	0	0	0	0	0	0	0	0	0	0	0	0	0	0	0	0	0	0	0
Neisseria_lactamica	0	0	0	0	0	0	0	0	0	0	0	0	0	0	0	0	0	0	0	0	0	0	0	0	0	0	0
Pectobacterium_carotovorum	0	0	0	0	0	0	1431	0	0	0	0	0	0	0	0	0	0	0	0	0	0	0	0	0	0	0	0
Peptoniphilus_rhinitidis	0	0	0	0	0	0	0	0	0	0	0	0	0	0	0	0	0	0	0	0	0	0	0	0	0	0	0
Methanobrevibacter_smithii	0	0	0	0	0	0	0	0	0	0	0	0	0	1070	0	0	0	0	0	0	0	0	0	0	0	0	0
Salmonella_bongori	0	0	0	0	0	0	0	0	0	0	0	0	0	0	0	0	0	0	0	0	0	0	0	0	0	0	0
Propionimicrobium_lymphophilum	0	0	0	0	0	1017	0	0	0	0	0	0	0	0	0	0	0	0	0	0	0	0	0	0	0	0	0
Lonsdalea_quercina	0	0	0	0	0	188	0	0	0	0	0	0	0	0	0	0	0	0	0	0	0	0	0	0	0	0	0
Sodalis_u_s	0	0	0	0	0	0	0	0	0	0	0	0	0	0	0	0	0	0	0	0	0	0	0	0	0	0	0
Streptococcus_pyogenes	0	0	0	0	0	0	0	0	0	0	0	0	0	0	0	0	408	0	0	0	0	0	0	0	0	0	0
Aggregatibacter_actinomycetemcomitans	0	0	0	0	0	0	0	0	0	0	0	0	0	0	0	0	0	0	0	0	0	0	0	0	0	0	0
Citrobacter_rodentium	0	0	0	0	0	0	0	0	0	0	0	0	0	0	0	0	0	0	0	0	0	0	0	0	0	0	0
Gardnerella_vaginalis	0	0	0	0	0	0	0	0	0	0	0	0	0	0	0	0	0	0	0	0	0	0	0	0	0	0	0
Dickeya_solani	0	0	0	0	0	0	0	0	0	0	0	0	0	0	0	0	0	0	0	0	0	0	0	0	0	0	0
Lactobacillus_salivarius	0	0	0	0	0	0	0	0	0	0	0	0	0	0	0	0	0	0	0	0	0	0	0	0	0	0	0
Yersinia_ruckeri	0	0	0	0	0	0	0	0	0	0	0	0	0	228	0	0	0	0	0	0	0	0	0	0	0	0	0
Pasteurella_multocida	0	0	0	0	0	0	0	0	0	0	0	0	0	0	0	0	0	0	0	0	0	0	0	0	0	0	0
Burkholderiales_Order	0	0	0	63	18	18	0	0	0	20	31	0	0	0	0	0	0	0	0	0	0	0	0	0	0	0	0
Clostridium_difficile	0	279	0	0	0	0	0	0	0	0	0	0	0	0	0	0	0	0	0	0	0	0	0	0	0	0	0
Rahnella_aquatilis	0	0	0	0	0	0	0	0	0	0	0	0	0	0	0	0	0	0	0	0	0	0	0	0	0	0	0
Streptococcus_mutans	0	0	0	0	0	0	0	184	0	0	0	0	0	0	0	0	0	0	0	0	0	0	0	0	0	0	0
Yersinia_enterocolitica	0	0	0	0	0	0	0	0	0	0	0	0	0	0	0	0	0	0	0	0	0	0	0	0	0	0	0
Acinetobacter_u_s	0	0	0	0	0	0	0	0	0	0	0	0	0	0	0	0	0	0	0	0	0	0	0	0	0	0	0
Streptococcus_sobrinus	0	0	0	0	0	0	0	85	0	0	16	0	0	0	0	0	0	0	0	0	0	0	0	0	0	0	0
Streptococcus_equi	0	0	0	0	0	0	0	0	0	0	0	0	0	0	0	0	0	0	0	0	0	0	0	0	0	0	0
Acinetobacter_schindleri	0	0	0	0	0	0	0	0	0	0	0	0	0	0	0	0	0	0	0	0	0	0	0	0	0	0	0
Granulicatella_u_s	0	0	0	0	0	0	0	0	0	0	0	0	0	0	0	0	0	0	0	0	0	0	0	60	0	0	0
Neisseria_meningitidis	0	0	0	0	0	0	0	0	0	0	0	0	0	0	0	0	0	0	0	0	0	0	0	0	0	0	0
Carnobacterium_maltaromaticum	0	0	0	0	0	0	0	0	0	0	0	0	0	0	0	0	0	0	0	0	0	0	0	0	0	0	0
Cellvibrio_u_s	0	0	0	0	0	0	0	0	0	0	0	0	0	0	0	0	0	0	0	0	0	0	0	0	0	0	0
Enterobacteriaceae_Family	0	0	0	0	0	0	0	0	0	0	0	0	0	0	0	0	0	0	0	0	0	0	0	0	0	0	0
