# Supplementary material for: Multi-omics analysis reveals the influence of genetic and environmental risk factors on developing gut microbiota in infants at risk of celiac disease
Source: Microbiome. 2020 Sep 11;8:130. doi: 10.1186/s40168-020-00906-w (PMC7488762; doi:10.1186/s40168-020-00906-w)
Supplement: Supplementary file 5 — Additional file 4: Results of the functional profiling of metagenomic samples. [file 40168_2020_906_MOESM4_ESM.xlsx]

## Sheet: Read me
Multi-omics analysis reveals the influence of genetic and environmental risk factors on developing gut microbiota in infants at risk of celiac disease
Microbiome Journal, 2020
This file contains
genes_to_pathways_stat	Genes to KEGG pathways map statistics (using InterProScan) for metagenomic samples
Enrollment	Results of the functional profiling of metagenomes (KEGG pathways) at enrollment
3 months	Results of the functional profiling of metagenomes (KEGG pathways) at 3 months
4-6 months	Results of the functional profiling of metagenomes (KEGG pathways) at 3 months

## Sheet: genes_to_pathways_stat
Sample ID	# Identified Annotated Genes	% of Annotated Genes Assigned to KEGG Pathways
subject_5 (Enroll)	831	42
subject_5 (3_Month)	1388	35.37
subject_6 (Enroll)	1455	34.3
subject_6 (4-6_Month)	864	36.92
subject_6 (3_Month)	818	36.55
subject_8 (3_Month)	1477	34.12
subject_8 (Enroll)	727	41.95
subject_9 (4-6_Month)	1424	33.78
subject_9 (Enroll)	1384	34.1
subject_10 (4-6_Month)	1329	34.84
subject_10 (Enroll)	1510	33.58
subject_11 (Enroll)	1359	35.39
subject_12 (3_Month)	1337	35.15
subject_12 (4-6_Month)	871	41.56
subject_13 (Enroll)	730	41.51
subject_13 (4-6_Month)	1472	34.1
subject_13 (3_Month)	1432	33.8
subject_23 (4-6_Month)	1429	33.38
subject_14 (4-6_Month)	1526	33.94
subject_14 (Enroll)	1406	32.43
subject_14 (3_Month)	1507	33.84
subject_17 (4-6_Month)	1519	33.44
subject_18 (4-6_Month)	1520	34.08
subject_18 (3_Month)	1524	34.06
subject_19 (Enroll)	1532	33.49
subject_19 (3_Month)	1548	33.33
subject_20 (Enroll)	1348	33.83
subject_20 (3_Month)	1572	33.33
subject_20 (4-6_Month)	1548	33.01
subject_21 (Enroll)	1455	33.88
subject_21 (3_Month)	1490	33.36
subject_21 (4-6_Month)	1460	33.42
subject_22 (Enroll)	1485	33.6
subject_22 (3_Month)	1540	33.64
subject_22 (4-6_Month)	1498	33.64
subject_23 (3_Month)	1211	33.44
subject_23 (Enroll)	1489	34.45
subject_24 (Enroll)	811	35.76
subject_24 (4-6_Month)	1450	33.93
subject_24 (3_Month)	1535	33.55
subject_25 (4-6_Month)	1610	32.11
subject_25 (Enroll)	1528	34.1
subject_25 (3_Month)	1470	33.88
subject_26 (Enroll)	1519	34.04
subject_26 (4-6_Month)	1358	34.09
subject_26 (3_Month)	1080	35.37
subject_27 (Enroll)	1479	33.13
subject_27 (3_Month)	1489	33.18
subject_28 (Enroll)	890	37.3
subject_28 (4-6_Month)	1584	33.46
subject_28 (3_Month)	1587	33.4
subject_29 (Enroll)	1204	34.8
subject_29 (4-6_Month)	1530	33.4
subject_29 (3_Month)	1020	34.61
subject_30 (3_Month)	1419	33.33
subject_30 (Enroll)	1475	33.76
subject_30 (4-6_Month)	1522	33.18
subject_31 (3_Month)	1426	34.22
subject_31 (Enroll)	1486	33.65
subject_31 (4-6_Month)	1496	33.22
subject_3 (Enroll)	1384	34.32
subject_3 (4-6_Month)	812	37.81
subject_1 (Enroll)	840	35.12
subject_1 (4-6_Month)	884	36.54
subject_1 (3_Month)	788	37.31
subject_2 (4-6_Month)	1522	33.38
subject_4 (3_Month)	1201	32.56
subject_4 (4-6_Month)	1419	33.05

## Sheet: Enrollment
Taxonomy	subject_5	subject_6	subject_8	subject_9	subject_10	subject_11	subject_13	subject_14	subject_19	subject_20	subject_21	subject_22	subject_23	subject_24	subject_25	subject_26	subject_27	subject_28	subject_29	subject_30	subject_31	subject_2	subject_4	subject_12	subject_16	subject_17	subject_15	subject_3	subject_1
beta-Alanine metabolism	12636.6	76920.6	8931.83	76761.7	12360.6	12237.6	167.714	68224	298229	208176	102110	293137	88179.7	669.594	210608	19968.5	393600	7309.48	8175.4	196831	21505.1	558.863	10754.8	221.257	570.812	3136.23	19968.4	114306	5278.74
Peptidoglycan biosynthesis	52666.7	40751.9	80525.4	41994.3	34384.7	29323	10410.1	119421	169353	93898.6	87588.6	145179	185755	199315	138106	58355.3	143096	178408	73617.6	92959.9	69351.5	1590.92	7713.74	1521.62	2530.85	2788.83	57960.3	61255.7	37853.4
Ubiquinone and other terpenoid-quinone biosynthesis	6173.04	9772.97	12862.8	15115.5	7722.93	3249.81	951.728	13504.9	46363.3	27588.4	27266.5	51476.5	24498.8	10931	29854.1	12287.1	57788.8	16377.6	12420.1	29650.1	14642.9	300.71	1383.46	300.675	72.1154	795.904	12287.1	22766.7	6821.86
Nitrogen metabolism	8916.62	5554.63	1455.1	5990.99	2431.37	231.809	196.32	2288.25	20014	3602.63	13954.5	18843.6	2017.18	507.846	15160.2	7232.06	27341.4	2128.79	7693.85	14673.8	4237.07	141.277	894.569	177.101	283.623	112.416	7232.06	1975.6	4761.45
Lysine biosynthesis	31126.3	21112.8	39697.1	23072.7	21924.6	13233.2	5209.28	60457.4	91481.2	50197.8	52324.3	75253.8	89703.2	91062.7	75315.5	33506.3	76437.9	100406	40918.6	60634.9	39080.6	1065.01	4110.49	841.389	1674.94	1566.66	33371.5	38013.8	20522.3
Drug metabolism - other enzymes	27640.7	29085.7	45600.5	34181.6	16211.4	12627.9	5066.3	59788.4	129436	72617.9	64724.6	114841	92515.5	87919.3	100765	33369.6	138561	47503.5	37370	77191.5	35339.3	927.443	5277.99	831.383	1050.02	1644.77	33363.8	47355.1	19302.7
Purine metabolism	189880	136997	312884	143117	123269	100050	38039.1	322822	571931	333830	302804	490878	553757	537703	520492	193599	477726	285271	267450	334765	241032	6406.98	22552.1	5256.84	8115.05	9815.81	193400	206077	114604
Pantothenate and CoA biosynthesis	22295.1	21017	40855.8	23092.7	18301.9	16345.7	5533.96	68992.7	91497.8	48879.3	47230.5	85654.1	108052	109284	79059	28342	84197.8	55358.9	31667.3	52878	33549.9	843.422	4079.52	683.929	1189.62	1369.72	28339.7	24128.1	16479.3
One carbon pool by folate	48061.1	30028.7	81705	38233.7	32958.6	22355.1	8875.38	58105.6	121892	66350.2	87240.8	110648	129208	92838.6	109419	61135.5	104757	88838.2	67737.4	76736.7	68297.3	1518.56	6018.44	1613.77	2534.88	2417.93	60960.4	45574.3	33379.5
Primary bile acid biosynthesis	0	67496.3	0	66585.1	5029.2	10917.7	0	61782.9	265207	186963	80917.5	259685	76368	0	178412	10831.2	350512	0	0	174758	12675.4	214.395	8835.28	0	0	2631.39	10831.2	100311	0
Pentose and glucuronate interconversions	9267.11	16985.9	3526.1	31261.7	12539.1	5096.17	458.305	13674.7	88827.4	62191.2	65240.9	77397.8	76402.1	61825.8	62271	38872.6	119438	4834.58	38750.4	61730.8	33254.4	442.781	1486.14	619.023	489.649	1633.69	38805.4	38190.3	9312.06
High-mannose type N-glycan biosynthesis	0	4649.82	0	4606.55	321.263	621.127	0	3364.47	18806.1	13100.5	5869.86	18766.1	5831.68	0	14279.1	727.314	25206.4	0	0	10664.6	958.654	0	654.84	0	0	171.432	727.314	7281.8	0
Other glycan degradation	0	14100.2	0	17706.5	1268.98	2282.64	0	3364.47	71762	128457	22318.3	68811	30297.4	0	43592.6	4448.94	92573.4	0	0	44045.7	6141.83	0	2347.87	0	0	569.076	4441.2	26371.8	0
Histidine metabolism	19629.7	19071.2	36589.3	26799.9	24587.2	15602	5704.42	63069.5	85771.6	57645.6	58071.5	68489.6	105222	117652	84035.5	35999	62715.5	94480.1	55957	33046.5	55954.1	720.889	3242.18	1213.83	1657.52	1891.44	35991.4	26931.3	27636.4
Cyanoamino acid metabolism	18237.6	15948	27793.9	14185.6	9389.57	9542.88	3403.7	6208.87	48094.8	26547.1	31273.8	42647.4	52139.1	2213.39	43673.8	20507.1	47100	12048	20465	32592.2	23713.3	565.658	2378.62	588.305	1053.58	824.271	20507.1	14274.6	11475.8
Biotin metabolism	12236	8315.14	14490.8	12952.6	9724.18	1215.96	502.452	4089.14	36849.5	23334.2	34746	37284.5	14238.7	1669.69	29717.2	22107.5	41227.3	9013.4	20506.5	23133.5	18006.7	333.379	1554.9	556.596	364.596	793.956	22057.3	13737.2	13618.8
Lipoic acid metabolism	46.9479	2578.7	1431.33	4000.48	1837.45	349.16	84.5832	937.604	8970.01	5920.8	6211.98	9961.88	3297.83	238.538	6692.71	4281.15	11272	65.0829	4928.65	5512.3	4749.63	37.1056	342.122	123.915	32.8265	187.055	4281.15	3337.02	2277.79
Thiamine metabolism	23332.7	18487.3	13755.6	21180	15473.2	13039.9	4323.64	54955.5	65347.7	36399.2	51508.8	67308.8	74863.5	87042.7	60549.9	26032.7	73185.7	35541.8	33191.7	44641.7	31607.8	596.08	3240.4	656.787	1247.43	1075.75	25993.6	24430.7	14591.8
Pyrimidine metabolism	176617	100034	271301	110525	101404	79638.4	29744.1	305857	503804	257716	243724	421585	504592	520328	449094	139673	411663	242551	199360	289631	177386	5783.74	20213.2	3687.12	7838.76	7371.07	138093	159074	82903.4
Tropane, piperidine and pyridine alkaloid biosynthesis	10425.6	7585.17	18184.7	11235.1	11830.8	8975.66	3181.49	37640.8	45848.4	14524.4	24589.7	35782.6	56939.4	69946.5	45468.1	16763.1	31330.9	60032.1	20119.7	14097.9	22911.1	418.042	963.588	435.183	842.819	830.69	16763.1	9794.75	10358.4
Glycosphingolipid biosynthesis - globo series	0	4649.82	0	4606.55	321.263	621.127	0	3364.47	18806.1	13100.5	5869.86	18766.1	5831.68	0	14279.1	727.314	25206.4	0	0	10664.6	958.654	0	654.84	0	0	171.432	727.314	7281.8	0
Sphingolipid metabolism	0	9450.4	0	13100	947.722	1661.51	0	0	52955.9	115356	16448.4	50044.9	24465.7	0	29313.5	3721.63	67367	0	0	33381.1	5183.18	0	1693.03	0	0	397.644	3713.89	19090	0
Glycosphingolipid biosynthesis - ganglio series	0	14100.2	0	17706.5	1268.98	2282.64	0	3364.47	71762	128457	22318.3	68811	30297.4	0	43592.6	4448.94	92573.4	0	0	44045.7	6141.83	0	2347.87	0	0	569.076	4441.2	26371.8	0
Glycolysis / Gluconeogenesis	87640.1	64726.9	102908	97560.2	67468.1	38740.6	15832.9	158687	254441	193150	218074	251799	242108	189711	298835	151055	281204	91012.8	175854	185298	171182	3966.93	16146.7	4151.68	6340.4	6361.92	150912	125476	78998.2
Lipopolysaccharide biosynthesis	5395.33	7946.98	7047.01	12251.8	9707.58	1459.22	194.73	3803.28	40772.8	23077.1	22537.2	36039.1	12684.2	657.24	26373.8	9409.31	47781.6	8799.22	12089.9	22897.7	10106.3	82.5248	1135.44	273.689	68.045	461.255	9409.31	12595.8	6035.81
Terpenoid backbone biosynthesis	20163.4	13023.1	9818.07	18146.5	16305.5	8879.83	3268.24	35998.2	45681	23326.7	47770	42320.2	52067.9	60599.2	44487	27940.3	52931.3	55999.1	36421.5	31855.3	32520.8	416.957	2707.36	754.04	1168.08	837.999	27864.9	16307.9	17723.2
Limonene and pinene degradation	0	67496.3	0	66585.1	5029.2	10917.7	0	61782.9	265207	186963	80917.5	259685	76368	0	178412	10831.2	350512	0	0	174758	12675.4	214.395	8835.28	0	0	2631.39	10831.2	100311	0
Zeatin biosynthesis	2105.47	1571.32	3540.76	2443.05	2356.29	1348.97	605.141	5608.73	6876.92	3479.89	5961.42	6062.27	7638.56	10116.8	5031.39	5064.9	6251.41	8764.38	5429.96	4044.97	5053.33	80.742	284.977	133.977	143.379	159.042	5051	1232.4	3200.98
Porphyrin and chlorophyll metabolism	24133.2	15985.1	30219.2	18054.9	15200.8	6084.56	2315.35	25817	60836.9	44535.3	33955.2	56411.1	52078.4	34613.8	56329.6	14401	61438.5	15277.9	22526.7	37394.7	19026.2	672.696	3133.08	551.583	1087.62	1032.49	14321.4	22255.2	12305.4
Carbapenem biosynthesis	11905.3	8498.97	14955	8634.64	9401.03	6938.78	2789.15	32948.5	34636	15190.6	20636.2	24792.4	39029	24276.9	24789.4	15006.2	28374.7	48542.2	18995.9	17176.2	18166.3	270.036	1491.42	365.042	570.935	602.389	15006.2	12386.2	9485.08
Arginine and proline metabolism	26208.8	26124.7	27099.7	26672.9	16727.9	11172.1	3681.22	46180.9	102483	61567.2	52921.3	85894	68526.1	32849.8	75203.7	25610.3	112086	62681.8	30588.9	60732	29896.5	723.144	3710.55	693.84	1330.92	1512.35	25610.3	39552.6	14646.3
Styrene degradation	0	0	0	0	0	129.817	0	0	0	0	0	0	244.917	0	2103.27	0	0	0	0	0	0	0	0	0	0	66.8099	0	0	0
Ethylbenzene degradation	0	7975.24	0	14681.4	1107.15	2387.21	0	5291.24	58778.8	41014.5	17898.5	57363.6	16988	0	39319.4	2391.24	77129.8	0	0	38296.9	2784.04	0	1952.6	0	0	583.538	2391.24	22167.8	0
Propanoate metabolism	50024.4	110416	69833.8	115828	24276.8	40586.6	10393.4	194671	497815	325819	172770	441711	263886	222136	360372	56036.8	599005	155546	37841.2	322680	53769.1	2074.63	17111.4	851.191	2904.9	5812.79	55373.2	187482	24948.8
Fluorobenzoate degradation	0	0	0	0	0	129.817	0	0	0	0	0	0	244.917	0	2103.27	0	0	0	0	0	0	0	0	0	0	66.8099	0	0	0
Nicotinate and nicotinamide metabolism	13155.5	12635.4	18517.5	16613.1	9795.7	6058.78	2028.06	26062.9	58976.7	35544.1	32689.3	51954.4	37269.4	35829.8	51285.8	19479.8	61308.6	31668.4	20419.2	34814.2	19838.4	420.502	2328.24	482.664	686.1	856.358	19479.8	21315.7	11840.2
Galactose metabolism	26666.6	31251.1	37255.2	40881.9	19402.6	7989.25	3145.81	29965.6	152492	160596	84564.4	112461	47178.2	34660.3	112815	46173.5	149296	38002.1	55986.9	84118.3	50722.3	1112.28	5970.1	1174.16	2181.83	1698.48	46163	59124.2	18683.7
Ascorbate and aldarate metabolism	0	3301.88	0	8747.28	700.89	757.483	0	5635.13	35791.5	12931.7	10566.5	23972.4	6970.9	0	16634	1017.11	49084.2	19.8051	124.232	24145.7	1470.33	0	248.92	0	0	228.807	1017.11	7756.27	0
Fructose and mannose metabolism	47281.8	37265.3	42503.6	68854.4	45602.3	12902.7	6274.53	50829.9	155021	105914	144474	155495	108375	87688.7	142107	109705	189004	42565.8	133135	112491	117455	2028.08	6202.63	2769.61	3524.9	3946.88	109564	77557	50008
Starch and sucrose metabolism	24628.1	21215.7	23707.9	26667.1	9174.61	21678.8	6703.34	87305.2	106520	68720.2	39955.5	99856.7	141753	71808.6	99630.6	35680	123422	8235.35	21928.9	70115.3	26791.8	1011.21	5500.13	402.543	1275.06	1519.26	35680	37221.8	10323.9
Phenylpropanoid biosynthesis	0	5174.18	0	7730.61	625.62	917.014	0	6038.9	30903.1	15020	9221.95	30404.8	8362.96	0	17881.5	1147.12	42332.9	0	0	22011.8	1665.86	0	1162.21	0	0	168.403	1147.12	11374.9	0
D-Glutamine and D-glutamate metabolism	25277.5	17218.2	34454.3	21229.6	16373	13185.9	4975.7	53858.2	69711.7	32072.8	40748.8	65523.8	85541.3	70146.6	51910.1	30760	63615.2	63387.8	42386	35063.3	38054.3	699.872	2925.2	882.417	847.13	1077.4	30744.2	22920.6	19226.2
D-Alanine metabolism	9745.34	7217.51	15175	9829.31	7661.56	5628.09	2135.72	23679.9	33856.4	18141.5	25915.2	32444	36434.8	38519.2	26424	13886.4	33279.7	37038.5	17609.1	24522.4	17103.7	294.27	1658.96	347.959	743.48	610.597	13886.4	12498.9	8393.89
T cell receptor signaling pathway	0	0	0	0	0	0	0	0	0	0	0	0	0	0	0	0	0	0	0	0	0	0	0	0	0	0	0	0	0
Caprolactam degradation	0	67496.3	0	66585.1	5029.2	10917.7	0	61782.9	265207	186963	80917.5	259685	76368	0	178412	10831.2	350512	0	0	174758	12675.4	214.395	8835.28	0	0	2631.39	10831.2	100311	0
Glutathione metabolism	18021.7	20514.2	7755.98	17053.7	7017.52	6531.19	2023.09	29150.5	77684.9	48804.8	29434.6	66185.7	41565.3	32627.9	63887.5	10291.6	82281.4	11114.8	10160.1	46108.8	11771.3	647.51	3196.54	208.052	498.442	851.626	10291.6	31396.1	5427.34
Reductive carboxylate cycle (CO2 fixation)	58000.8	125066	116280	144309	42306.2	39175.6	8915.67	180332	597368	371524	223693	518493	271865	166356	406061	85081.2	695697	153843	68583.8	371661	82744	2105.97	20919	1672.05	3208.44	7028.65	84238.2	207118	41390.5
Thermogenesis	3380.24	5882.87	1956.74	4623.48	412.576	451.938	0	3395.57	17824.1	13863.5	5102.16	19310.7	7507.7	0	17386.1	848.784	27317.1	258.551	218.21	13080.9	1121.17	118.581	894.189	0	60.8784	278.464	848.784	6763.57	29.1839
Methane metabolism	90230.6	71874	136576	112581	73347.8	33514.6	12996.6	120743	363061	217467	249795	300569	221748	158146	300720	160173	347512	120755	190138	205069	175452	3409.52	16418.9	4409.4	6013.09	6572.44	159373	128144	82705.7
Aflatoxin biosynthesis	13546.4	12599.2	26747.1	8901.96	2110.04	1408.92	375.831	6180.94	53012.1	30235.5	10860.3	38057.3	14532.6	133.735	49062.5	1680.91	53106.8	6521.08	528.627	34267.7	2207.85	595.64	2181.87	0	1180.55	622.257	1680.91	22589.1	82.4487
Alanine, aspartate and glutamate metabolism	95848.1	48422.3	130068	52839.8	42990.7	43307.2	15940	168763	251610	120487	106613	222725	273655	263688	204135	48540.3	210527	127394	73398.3	143090	76645.7	2848.6	12122.6	1252.06	3828.74	3310.99	47199.9	84338.4	24809.9
Vitamin B6 metabolism	6539.41	7975.66	14570.8	13609.6	6261.49	5280.36	1840.7	41045.5	45813.8	20043.9	22056.2	44042.6	39557.4	47980.9	37632.4	15487.8	42025.3	37294.7	17453.1	23702.9	16097.6	298.935	1741.69	405.783	592.582	692.341	15487.8	10707.9	9178.51
Citrate cycle (TCA cycle)	5347.82	35015.5	36962.8	44182.2	19240.1	13839.5	4020.85	61283.1	103146	83966	81910.7	147725	109952	86256.6	85929.5	59078.3	164357	63463	44913.9	86105	48901.8	913.013	4649.07	1416.53	406.149	2711.26	58905.7	37484.8	35205.7
Glycosaminoglycan degradation	0	14100.2	0	17706.5	1268.98	2282.64	0	3364.47	71762	128457	22318.3	68811	30297.4	0	43592.6	4448.94	92573.4	0	0	44045.7	6141.83	0	2347.87	0	0	569.076	4441.2	26371.8	0
Taurine and hypotaurine metabolism	20787.8	16804.2	27141.2	15982.2	12255.6	8566.69	3474.68	39129.4	94066.2	45028.6	39291.8	45283.4	61067.8	62936.7	45672.7	20630.8	58249.8	56638.2	24017.7	34124.5	23636.5	451.599	2665.07	502.196	1171.54	1105.92	19974.1	24250.1	11288.1
Aminoacyl-tRNA biosynthesis	114910	63372.7	164536	77858.7	69285	56836.5	22860.7	245648	295727	150084	172759	244941	363220	399171	260422	136716	243845	136707	145392	166999	130700	3587.66	13555.3	3022.91	5041.52	5421.86	136106	109794	67881.5
Geraniol degradation	0	75471.5	0	81266.5	6136.35	13304.9	0	67074.1	323986	227977	98816	317048	93356	0	217732	13222.4	427642	0	0	213055	15459.4	214.395	10787.9	0	0	3214.92	13222.4	122479	0
Valine, leucine and isoleucine degradation	0	75471.5	0	81266.5	6136.35	13304.9	0	67074.1	323986	227977	98816	317048	93356	0	217732	13222.4	427642	0	0	213055	15459.4	214.395	10787.9	0	0	3214.92	13222.4	122479	0
Phosphonate and phosphinate metabolism	2390.06	829.768	0	1388.08	1622.83	265.973	113.346	0	37.9989	6415.11	4350.16	0	2106.9	357.827	8628.27	4617.33	0	533.912	2720.23	3157.19	4244.24	46.7045	290.83	122.576	210.528	45.6904	4617.33	0	5819.3
Oxidative phosphorylation	24861.3	15432.4	29012.2	22568.7	22232.5	13625.4	5432.64	56836.5	67255.9	36796.4	61729.2	62190.8	90593.6	93345.6	56039.7	47249.8	59159.3	49316.3	48940.3	42125.9	47398.8	757.848	3489.15	1195.73	1833.13	1455.75	47238.3	24860.9	25339.1
Photosynthesis	21733.9	12462.9	23791.9	13641.4	15332.7	9380.96	3885.45	39979.6	49267.8	26442.4	32891.3	40007.7	60270.2	64134.2	42191.9	22523.8	38212	42837.5	25704.3	33200	26243	602.491	2476.39	618.72	1360.49	1023.52	22512.2	19001.1	12361
Butanoate metabolism	1926.07	71597.2	0	67599.2	6087.28	11198.3	45.0765	63656.6	284841	197749	89779.9	278217	82031.6	268.714	185830	14529.5	353182	145.67	4378.67	175537	15576.2	268.945	9240.4	90.5576	13.8203	2777.55	14529.5	101645	1975.64
Fatty acid elongation in mitochondria	0	75471.5	0	81266.5	6136.35	13304.9	0	67074.1	323986	227977	98816	317048	93356	0	217732	13222.4	427642	0	0	213055	15459.4	214.395	10787.9	0	0	3214.92	13222.4	122479	0
Fatty acid biosynthesis	19509.5	16512.4	33322.3	15251.5	7256.77	2737.23	731.294	7619.22	67337.1	39129.1	26534.3	49581.7	18843.9	1200.24	61346.6	14209	68747.1	10272.3	13928.6	43655.6	12936.6	770.524	3045.27	338.114	1392.22	992.97	14209	28605.7	7986.61
Carbon fixation in photosynthetic organisms	27456.1	41630.6	74415.1	57202.1	35001.8	14868.4	5530.83	62270.5	179780	126202	111306	169430	112130	82952.8	157252	80376.9	180026	43057.4	80131.8	100338	87137.2	1609.03	7824.85	2154.61	1455.52	3976.04	80282.1	69717.5	46592.2
Monobactam biosynthesis	20287.8	20423.8	23820.6	28142	21580.9	7043.34	2688.56	26053.5	77156.7	50163.7	56840.7	73113.2	52030.4	36343.8	68780.6	41133.8	81762.6	41031.5	49270.1	56470.2	44088.5	738.891	3561.61	1166.18	1177.45	1559.3	41133.8	31230.7	23483.2
Glycine, serine and threonine metabolism	45801.3	47472.2	74452.7	64443.7	38950.5	28349.1	9362.55	93543	197248	119669	140268	201690	162189	135146	162975	86440.6	207677	85658	94607.3	129566	88692.2	2036.19	9315.41	2235.81	3186.93	3542.38	86322.4	69888.6	46712
Tetrachloroethene degradation	1015.51	0	0	0	0	102.624	0	0	0	0	0	0	171.752	0	4441.22	0	0	0	0	366.157	0	53.9821	0	0	0	34.7794	0	0	0
1,4-Dichlorobenzene degradation	0	69061.5	0	67005.4	5058.95	11208.2	0	62465.2	271619	191512	82890.1	261342	78669.2	0	184610	11013.4	352780	0	10.5206	175782	12946.1	214.395	8898.75	0	0	2760.37	11013.4	101754	0
Biphenyl degradation	0	10892.7	0	0	25.2319	839.6	0	5320.36	58623.8	26141.5	18208.9	55401.3	16182.8	15.4579	14793.3	1656.7	1483.76	17.9177	499.269	0	399.768	21.7704	0	0	0	269.975	1452.06	0	0
Pyruvate metabolism	65393.9	86189.6	121504	91203.3	39261.3	35854.5	10341.6	132464	410360	264853	164160	345529	241444	182070	311811	77800.3	386768	106519	75946	224376	90376.9	2525.65	15538.2	1841.11	3629.59	5855.65	76971	136455	40492.5
2,4-Dichlorobenzoate degradation	0	67496.3	0	66585.1	5029.2	10917.7	0	61782.9	265207	186963	80917.5	259685	76368	0	178412	10831.2	350512	0	0	174758	12675.4	214.395	8835.28	0	0	2631.39	10831.2	100311	0
Toluene and xylene degradation	0	10892.7	0	0	25.2319	839.6	0	5320.36	58623.8	26141.5	18208.9	55401.3	16182.8	15.4579	14793.3	1656.7	1483.76	17.9177	499.269	0	399.768	21.7704	0	0	0	269.975	1452.06	0	0
Novobiocin biosynthesis	10425.6	7585.17	18184.7	11235.1	11830.8	8975.66	3181.49	37640.8	45848.4	14524.4	24589.7	35782.6	56939.4	69946.5	45468.1	16763.1	31330.9	60032.1	20119.7	14097.9	22911.1	418.042	963.588	435.183	842.819	830.69	16763.1	9794.75	10358.4
Phenylalanine, tyrosine and tryptophan biosynthesis	39982.4	25035.5	66774	32652.9	33274.2	28763	10209.1	121823	129320	55644.9	74056.2	122909	173551	242166	115950	42863.2	111289	152374	53637.2	65587	59111.2	1438.76	4795.81	1121.99	2390.07	2150.95	42740.4	34980.2	27725.1
Phenylalanine metabolism	10425.6	93368.4	18184.7	85550.8	17510.8	21821.1	3181.49	112638	420974	249211	139169	400684	161285	69962	259602	30898.9	426169	60050	20629.3	210868	37652.1	654.207	10961.1	435.183	842.819	3942.68	30694.3	121481	10358.4
Benzoate degradation via hydroxylation	0	86545.1	0	81266.5	6162.63	14144.5	0	72394.5	382610	254616	117025	372450	109791	15.4579	232780	14901.1	429125	17.9177	499.269	213055	15859.2	238.383	10787.9	0	0	3495.23	14696.5	122660	0
Glycerophospholipid metabolism	8603.55	11803.7	5795.1	13450.7	3305.24	3408.89	633.36	15157.7	56531.4	38027.4	18288.7	52075	23927.8	10290.1	45182.4	4062.25	69271.8	11906.7	2951.52	36060.5	5547.27	126.591	1981.73	57.0124	121.201	457.458	4037.9	16742.4	1503.93
Ether lipid metabolism	3600.52	2025.13	0	0	40.8782	0	0	14.6475	3.15405	0	4.62466	0	67.6059	0	8.80438	4.80825	2168.86	395.297	4.78707	123.645	0	0	0	0	0	0	0	0	0
Inositol phosphate metabolism	14599.3	13416	12576	5649.98	5704.92	6505.12	1588.32	18239.2	22286.3	19434.4	13467.9	18724.7	28551.7	32444.4	23453.5	9189.27	24474.8	31267.6	11940.2	13763.4	11311.1	241.763	1285.8	241.33	413.942	544.199	9184.46	13962.6	6066.74
Glycerolipid metabolism	2630.43	6196.75	2286.27	7962.5	969.684	989.174	147.63	6791.16	22362.8	18246.9	9541.16	32218.9	8117.54	0	25192	1033.83	41729.9	1076.76	209.758	22989.3	1677.48	120.334	1011.26	0	152.87	270.188	1033.83	10719.7	13.6189
PI3K-Akt signaling pathway	3380.24	5882.87	1956.74	4623.48	412.576	451.938	0	3395.57	17824.1	13863.5	5102.16	19310.7	7507.7	0	17386.1	848.784	27317.1	258.551	218.21	13080.9	1121.17	118.581	894.189	0	60.8784	278.464	848.784	6763.57	29.1839
mTOR signaling pathway	3380.24	5882.87	1956.74	4623.48	412.576	451.938	0	3395.57	17824.1	13863.5	5102.16	19310.7	7507.7	0	17386.1	848.784	27317.1	258.551	218.21	13080.9	1121.17	118.581	894.189	0	60.8784	278.464	848.784	6763.57	29.1839
Sulfur metabolism	2513.88	13805.6	7284.7	23944.3	11716.8	2394.75	603.75	6648.19	56353.4	42836.2	41361.8	62382	22808	1794.13	43515.9	29572.4	73964.6	0	34633.9	36709	31108.4	154.948	2223.3	890.367	301.141	1170.99	29572.4	21282.6	16160.8
Lysine degradation	206.776	67496.3	6620.12	66585.1	5029.2	10917.7	0	61782.9	265612	186963	80917.5	266692	79684.3	0	179412	11162.2	350512	0	266.262	174758	12675.4	377.934	8835.28	0	0	2751.11	11162.2	100311	0
Tryptophan metabolism	317.993	74024.1	6620.12	75622.1	5759.39	12125.8	0	68787.4	301641	201983	91734.8	302246	88493.2	0	201134	12391.6	399830	0	266.262	200431	14398.4	377.934	10101.9	0	0	2986.33	12391.6	112795	0
Arginine biosynthesis	35555.2	28158.1	76519.4	25384.8	14570.3	37153.7	12668.6	77826.3	103964	65201.5	40806.6	102965	117290	96823.6	95468.8	27817	89153.2	69546.9	37808.2	57664.5	46608.1	1306.18	4836.63	705.2	1463.1	1685.36	27725.8	35769.7	14789.6
Mannose type O-glycan biosynthesis	49.3603	142.171	1238.45	0	34.7315	0	0	0	79.1701	0	0	1561.51	1588.42	0	195.446	76.9273	0	0	58.068	0	0	28.1583	0	0	0	22.4586	76.9273	0	0
Riboflavin metabolism	14809.6	7724.5	13766.2	11018.3	10009.6	9747.23	3424.06	2668.42	26942.3	11919.8	26339.6	22797.8	8979.61	1419.14	28102.2	19259.7	23236.4	7822.8	21225.7	20424.6	21217.7	381.237	1336.2	565.21	190.716	594.431	19259.7	4946.39	13968.8
C5-Branched dibasic acid metabolism	4284.94	12433.6	12560.3	15928.6	3767.95	13049.1	3907.84	62684.1	63010.7	23441.7	28411.1	60164.1	83181.2	104532	37887.1	23503.5	85915	81744.3	14054.2	43994.7	9722.52	313.31	1764.2	390.705	300.602	791.159	23503.5	13156.6	15275.4
Pentose phosphate pathway	62582.8	40602.2	76290.7	57701	44346.7	28664.2	11660	127144	171258	112387	138448	159585	169711	111676	189909	96109.2	174069	80622	113784	119454	102507	2983.31	10135.4	2418.84	4449.18	4061.81	96014.4	85760.8	46852.7
Amino sugar and nucleotide sugar metabolism	70238.8	48353.2	78027	63899.3	35465.8	40441.3	15361.3	176038	261559	139960	103354	222960	238018	187649	214232	54081.4	255073	168009	76205.1	154727	82463.2	2399.3	12760.2	1336.74	3165.47	3697.58	53979.9	96443.2	28871.9
Streptomycin biosynthesis	0	7736.76	0	4550.31	429.659	3688.2	0	3716.04	19453.4	17476.2	6040.99	18125.2	8424.17	0	16645.6	1031.81	23219.9	0	166.492	10970.7	904.926	0	864.143	0	0	242.309	1031.81	9884.47	0
Neomycin, kanamycin and gentamicin biosynthesis	0	4379.76	0	4516.61	332.726	646.87	0	3519.13	19453.4	12119.8	5763.94	18125.2	5896.73	0	12052.3	848.28	23028.5	0	166.492	10716.4	904.926	0	626.862	0	0	194.638	848.28	7112.63	0
Tyrosine metabolism	10425.6	7651.82	18184.7	11235.1	11830.8	9041.45	3181.49	37877.8	45848.4	16472.8	25479.2	35782.6	57879.5	69946.5	47262	16763.1	31330.9	60032.1	20119.7	14097.9	22911.1	418.042	963.588	435.183	842.819	851.735	16763.1	9794.75	10358.4
Valine, leucine and isoleucine biosynthesis	22806.6	20940.5	44521.1	21031.7	14416.1	23687.9	7877.15	93525.5	98861.8	49012.5	42335.5	85770.5	156852	151856	88194.3	29680.1	70061.9	56317.6	38329.6	50271.1	36291.7	808.171	4397.88	682.816	1580.08	1436.75	29680.1	22836.7	17003.6
alpha-Linolenic acid metabolism	0	75471.5	0	81266.5	6136.35	13304.9	0	67074.1	323986	227977	98816	317048	93356	0	217732	13222.4	427642	0	0	213055	15459.4	214.395	10787.9	0	0	3214.92	13222.4	122479	0
Arachidonic acid metabolism	0	701.38	0	815.786	60.5903	110.267	0	564.499	3891.47	2077.72	1035.15	3127.38	1035.21	0	1926.9	123.298	4154.47	0	26.6387	2052.75	134.979	0	123.836	0	0	29.1843	123.298	1257.75	0
Selenoamino acid metabolism	24482.9	17428.3	26484.6	31187.5	18375.9	14043	5057.58	52255.1	94203.1	58187.8	56809.1	84497.3	96590.9	86628.7	93926.7	39174.5	102106	10658.7	49479.7	62708.5	46026.9	670.677	3753.86	1107.21	1152.87	1619.33	39002.6	35235.7	21261.8
Atrazine degradation	5910.12	9062.5	27278.7	212.577	12.1175	19627.2	6548.56	25.1407	2767.12	22553.5	0	8795.32	12525.2	277.943	20498	811.715	28.3955	1343.23	356.283	687.396	9568.08	249.128	1077.03	0	101.299	388.879	811.715	9705	40.6948
Folate biosynthesis	18968.8	8724.39	22522.9	11605.6	11903.9	8217.79	3100.42	7121.96	31551.3	14138.3	29561.5	29513	16714	7844.66	34973.5	20360.2	26779.5	15716.1	23292.2	21226.2	22212	545.788	2286.63	539.687	415.58	728.877	20354	10404.6	12303.5
Fatty acid metabolism	0	75471.5	0	84975.8	6418.45	13884	0	70312.1	342866	238134	104601	335456	97885.1	0	227413	13877.7	446453	0	0	222214	16307.9	214.395	11304.5	0	0	3214.92	13877.7	124854	0
Cysteine and methionine metabolism	51317.9	44215.1	40855.2	40356.8	25324.9	21805.9	8122.92	90353.4	160721	115899	81408.2	137504	127334	145001	174795	44857.1	157057	73929.3	52239.9	106487	51146.5	1801.51	7198.86	1177.35	2244.18	2669.94	44847	75725.2	25484.1
Relaxin signaling pathway	3380.24	5882.87	1956.74	4623.48	412.576	451.938	0	3395.57	17824.1	13863.5	5102.16	19310.7	7507.7	0	17386.1	848.784	27317.1	258.551	218.21	13080.9	1121.17	118.581	894.189	0	60.8784	278.464	848.784	6763.57	29.1839
Glyoxylate and dicarboxylate metabolism	15173.5	31524.5	28973.7	35536.4	15645.8	13834.2	3786.76	18163.6	120189	61226.5	65968.4	111977	70402.1	3327.85	75320.6	38810.3	130301	11072.3	40387.3	72126.5	41132	625.574	3647.41	1001.55	966.247	1799.43	38810.3	32628.8	19362.5
Human papillomavirus infection	3380.24	5882.87	1956.74	4623.48	412.576	451.938	0	3395.57	17824.1	13863.5	5102.16	19310.7	7507.7	0	17386.1	848.784	27317.1	258.551	218.21	13080.9	1121.17	118.581	894.189	0	60.8784	278.464	848.784	6763.57	29.1839

## Sheet: 3 months
Taxonomy	subject_5	subject_6	subject_8	subject_12	subject_13	subject_14	subject_18	subject_19	subject_20	subject_21	subject_22	subject_23	subject_24	subject_25	subject_26	subject_27	subject_28	subject_29	subject_30	subject_31	subject_2	subject_3	subject_7	subject_9	subject_10	subject_11	subject_16	subject_17	subject_15	subject_1	subject_4
beta-Alanine metabolism	35265.5	4211.62	30345.9	3080.21	4887.98	162925	31086.6	54157.9	82628	71265.4	73214.5	10457.1	22045.4	71958.2	2961.36	115082	124625	15472.7	366468	102611	998.199	146.309	714.435	177.32	160.685	165.855	4810.3	2014.74	2945.02	1832.3	13581
Peptidoglycan biosynthesis	45239.3	28280.5	32349.2	29049.8	21911.7	108972	82232.2	109806	131297	135338	127190	79865.9	126893	167348	25149.2	118039	165023	65123.1	117834	110120	1699.97	4266.29	648.568	1173.66	945.811	795.605	4525.64	8676.29	24839.6	25699.2	47629.3
Ubiquinone and other terpenoid-quinone biosynthesis	8495.33	1262.02	4746.29	2455.68	2614.4	28634.1	5943.06	13280.6	21443.3	10387.4	22682.5	14597.1	12743.6	20596.4	3292.02	25300.9	25309	6385.99	55600.3	20399.7	203.811	184.997	185.295	227.094	140.621	204.131	1165.11	385.298	3239.12	3224.17	750.384
Nitrogen metabolism	5094.12	2172.32	3160.04	115.372	939.256	11740	6419.41	3739.55	4640.83	8853.15	9931.97	9088.02	5887.67	4971.97	1935.81	9675.33	7925.27	9407.85	22366.6	4641.9	39.7357	37.3582	32.1754	152.252	69.3421	54.8004	359.405	202.946	1935.81	415.399	3945.23
Lysine biosynthesis	26469.3	18090.4	16702.9	13798.8	11296.1	54605.3	41625.3	54423.1	74882.4	67470.2	76218.3	48221.8	71461.9	85203.4	14704.3	62329.9	78494.6	35387.8	63935	57494.4	871.2	2181.44	386.05	657.14	472.41	505.867	2536.54	5127.74	14592.1	12113.5	25935.7
Drug metabolism - other enzymes	30385	10416.9	19263.1	12689.6	8553.84	75956	41795.1	53229.5	69723.8	54044.7	75701.9	45679.7	61333.9	83284.2	12697.3	76084.9	83716.9	30956.3	121547	64610.1	924.239	1770.2	325.03	739.028	448.584	403.296	2756.25	4516.79	12570	5719.51	17736.6
Purine metabolism	162885	87905.4	99014.6	99967.3	68107.3	327225	245814	266921	395523	334317	377382	266236	372114	435487	74417.9	420593	417279	190483	405593	380524	5679.32	12552.1	2587.9	4063.83	2538.94	2799.84	14696.7	32820.2	73163.4	48144.7	140047
Pantothenate and CoA biosynthesis	24611.9	10026.9	16796.5	16832.7	8709.04	70676.6	37236.7	53603	66134.9	51825.4	67973.8	41124.2	66085.5	94787.6	11082.3	69400.9	92688.9	30781.8	75192.7	46741.6	1040.32	2443.54	404.518	592.279	428.018	355.417	2429.59	4134.73	11021.8	8497.4	25900.9
One carbon pool by folate	50011.6	27010	23085.6	21744.5	17873.2	70022.4	71453.1	61415.5	88484.9	73233.1	90538.3	71076	90174.3	105961	21808.1	92621.1	90813.9	56234.2	84588.1	82258.3	1297.99	2572.16	501.244	1116.25	684.741	770.455	3711.64	7979.85	21584.9	12183.1	37085.4
Primary bile acid biosynthesis	24766.1	0	24798.7	2735.45	3735.86	143829	19651.5	47027.1	65293.3	44271.7	59826.4	0	12927.4	61392.5	0	101445	109876	0	326424	88613.5	893.784	0	601.52	0	0	0	4051.24	1569.42	0	0	0
Pentose and glucuronate interconversions	26187.6	4881.56	13365.2	5124.77	2822.96	58883.4	30162.2	40088.8	31707	32206.9	29479.3	21158.6	35125.1	34437.8	10600.7	36940.7	56419.7	31683.5	108261	21413.8	225.103	1111.62	371.992	360.467	113.17	284.505	2223.35	871.64	10426.4	115.158	9376.26
High-mannose type N-glycan biosynthesis	1757.45	0	1695.25	203.087	291.139	9203.49	1876.31	2800.51	4523.02	2760.44	5569.71	416.268	861.922	4090.34	0	6345.77	3622.51	0	22773.6	7835.75	59.1491	0	69.4258	0	0	0	247.578	99.4846	0	0	0
Other glycan degradation	6332.67	0	6322.47	675.344	1055.35	35888	7111.9	10728.6	20932.2	10367.5	6504.51	416.268	3119.12	22422.2	0	25151.6	22665.8	0	86859.1	24868.5	192.329	0	69.4258	0	0	0	1937.45	362.147	0	0	0
Histidine metabolism	35437.9	16135.7	17209.5	13285.2	13231.4	50067.2	47148.7	52738.4	67744.2	49859.7	83986.1	59801.7	80369.2	93312.8	16484.5	61399.3	80585.4	47104.9	51805.4	57370.3	923.653	2318.09	109.641	895.411	570.194	396.38	3051.93	956.854	16419.7	14168.2	35217.6
Cyanoamino acid metabolism	16863.2	11816	10394.3	8473.61	7145.52	22138	29635.7	13415.2	22862.4	17012.5	21168.9	25663	23270.9	26655.1	7184.03	38150	20753.1	19717.3	34506.3	31374.3	556.48	538.099	227.23	413.724	192.923	295.616	1322.8	3117.35	7184.03	3370.51	17793
Biotin metabolism	16290.9	3662.47	4386.74	753.805	2266.29	17876.2	11569.8	7687.42	16498.5	15461.5	23768.6	21221	17007	12036.8	5741.33	16691	14382.4	17152.2	39189.1	17755.9	106.407	21.0016	134.953	430.628	145.73	204.013	1259.56	956.695	5741.01	2491.57	4123.06
Lipoic acid metabolism	2870.98	0	802.125	95.8797	476.395	5151.31	913.279	1687.14	2375.85	1496.45	4808.42	4542.34	2754.37	1764	1209.22	4541.84	3354.15	2364.52	10922.1	4128.32	21.9427	0	35.5011	74.1725	27.4957	45.9196	275.906	51.6269	1209.22	6.07183	38.1235
Thiamine metabolism	24302	12312.4	16504.1	11632.7	9457.76	49344.7	48176.8	46009.2	44796.6	48461.1	64846.3	37387.8	55075.1	63263	11749.5	53143.2	58336.1	29163	61235.7	46460.8	744.115	1787.45	179.962	512.951	242.599	307.611	1887.77	1816.75	11617.8	5466.62	22385.4
Pyrimidine metabolism	125315	85414.6	92299.4	78005.6	47600.6	289704	232106	241602	356115	302850	313215	206820	323002	364349	58660.7	326284	368000	157301	341962	291179	4301.49	12282.9	2169.75	2820.19	2093.22	2107.73	10891.6	24757.2	57783.1	49894.8	134922
Tropane, piperidine and pyridine alkaloid biosynthesis	13693.5	8357.08	7533.27	7964.58	6737.18	28341.6	24450.4	30605.3	37612.9	21106.3	42343	25479.5	43076.6	51479.4	8122.34	33050.9	46917.2	19996.9	24951.4	26938.7	542.813	1378.45	38.7834	337.828	352.31	197.085	1292.47	467.563	8122.34	9996.17	17434.2
Glycosphingolipid biosynthesis - globo series	1757.45	0	1695.25	203.087	291.139	9203.49	1876.31	2800.51	4523.02	2760.44	5569.71	416.268	861.922	4090.34	0	6345.77	3622.51	0	22773.6	7835.75	59.1491	0	69.4258	0	0	0	247.578	99.4846	0	0	0
Sphingolipid metabolism	4575.22	0	4627.22	472.257	764.209	26684.5	5235.58	7928.09	16409.1	7607.08	934.796	0	2257.2	18331.9	0	18805.9	19043.3	0	64085.5	17032.8	133.18	0	0	0	0	0	1689.88	262.662	0	0	0
Glycosphingolipid biosynthesis - ganglio series	6332.67	0	6322.47	675.344	1055.35	35888	7111.9	10728.6	20932.2	10367.5	6504.51	416.268	3119.12	22422.2	0	25151.6	22665.8	0	86859.1	24868.5	192.329	0	69.4258	0	0	0	1937.45	362.147	0	0	0
Glycolysis / Gluconeogenesis	98300.7	65988	71340.4	43888.8	29457.9	172750	192509	115353	172870	243274	224793	201572	204072	185029	56515.2	193828	216499	171861	234302	166819	2445	5809.2	1160.76	2656.64	1740.11	1531.62	9324.45	13155.8	54659.9	11927.4	103471
Lipopolysaccharide biosynthesis	14809.5	0	3979.32	356.656	1398.71	19974.1	3565.52	8785.67	15842.1	6170.03	17156.2	11837.8	12069.1	12055.3	2259.82	18269.7	16089.4	4988.52	46009.9	16626	118.482	0	112.959	195.336	9.99586	141.328	857.469	265.207	2246.27	1812.16	119.852
Terpenoid backbone biosynthesis	20533.9	11722.6	13933.6	8192.45	7604.03	35675	41894.2	27719.1	37952.2	46338.8	49057.5	38673.5	42707.8	50362.2	10483.9	39614.6	49007.8	28318.2	39802.1	35032.7	550.403	1324.21	142.529	553.81	234.16	303.76	1695.93	1035.64	10462.6	5648.22	20767.7
Limonene and pinene degradation	24766.1	0	24798.7	2735.45	3735.86	143829	19651.5	47027.1	65293.3	44271.7	59826.4	0	12927.4	61392.5	0	101445	109876	0	326424	88613.5	893.784	0	601.52	0	0	0	4051.24	1569.42	0	0	0
Zeatin biosynthesis	3335.24	1350.66	1223.05	1231.54	1405.47	4587.8	3580.83	4836.7	5727.06	7139.12	7643.75	6520.49	7460.41	8104.44	1811.78	5535.99	7102.74	4220	4412.83	3800.78	74.8362	204.805	36.1642	99.5244	46.8958	48.471	283.28	358.631	1811.78	484.219	2597.83
Porphyrin and chlorophyll metabolism	22244.9	11046.1	10833.1	5776.54	5770.14	34572.2	27185.7	25735.3	42510.5	36480.9	31405	26145.1	23206.3	38325.4	6675.34	33210.8	38080.3	19128.7	52795.9	30793	327.795	852.589	240.697	456.778	236.391	287.041	1764.38	2233.83	6505.18	8907.02	11926.8
Carbapenem biosynthesis	10454.5	6834.1	6005.41	6569.21	5621.45	23265.3	17362.6	23357.5	30428.6	22427.6	32762.9	21031.8	33285.7	39364.1	5256.51	26244.6	34771.4	15501.4	21188.9	23961	431.7	1083.98	191.856	354.794	144.741	184.067	1064.77	494.135	5106.09	8539.67	11888.7
Arginine and proline metabolism	24771.2	14130.7	14220.6	9518.76	7795.46	58661	35593	38269.6	59133.7	46374.2	55004.1	28646.7	46183.4	61115.1	8601.45	55461.7	64330.8	28813.2	100321	51738.1	729.779	1417.73	355.547	509.283	311.056	375.781	2377.58	1217.19	8427.81	10414.5	24634.3
Styrene degradation	0	0	21.8288	70.3696	0	0	0	0	62.7696	0	0	0	0	1080.03	0	0	0	0	0	0	0	0	20.4785	0	0	0	0	4.98737	0	0	0
Ethylbenzene degradation	5473.11	0	5459.2	603.589	979.183	31387.3	6533	10144.7	10829	9673.48	13934.6	858.293	2842.55	15433.5	0	22273.6	24099.4	0	71986.3	19140.9	196.578	0	0	0	0	0	897.404	300.53	0	0	119.181
Propanoate metabolism	55357.8	36558.4	67924.1	31813.9	21211.7	269293	128200	157629	203809	209594	198244	49166.8	122604	234165	22729.9	246095	280853	66162.4	540644	205116	2802.51	4072.24	1516.41	842.985	864.547	529.27	8909.33	10783.1	22421.8	6680.51	61135.6
Fluorobenzoate degradation	0	0	21.8288	70.3696	0	0	0	0	62.7696	0	0	0	0	1080.03	0	0	0	0	0	0	0	0	20.4785	0	0	0	0	4.98737	0	0	0
Nicotinate and nicotinamide metabolism	20761.2	7557.51	10357.8	5011.73	4722.53	34557.5	20117.5	25025.9	31167	22278.9	35866.9	21428.4	28128.6	34516.3	6329.72	33884.1	36853.1	14892.9	55108.3	26996.1	377.531	766.958	235.815	395.964	172.722	218.312	1557.27	1947.69	5588.95	3877.38	9966.23
Galactose metabolism	27293	23144.6	18973	7305.77	8781.48	63811	56464.1	33877.5	54520.8	83215	49291.1	51097.3	46683.8	50983.1	17082	59578.3	62281.3	49570.2	129510	55641.9	587.147	783.89	372.243	603.585	519.585	461.316	3754.92	7125.72	17080.2	3822.36	34879.8
Ascorbate and aldarate metabolism	2295.58	0	2291.15	246.747	237.7	20155.1	3085.35	6261.97	5139.53	5126.55	5915.73	570.617	1680.82	7005.22	70.008	13750.2	14632.6	0	44599.1	6002.45	103.43	0	50.4014	0	0	20.3963	274.798	167.358	21.3231	0	107.54
Fructose and mannose metabolism	66558.3	38521.5	44830	14525.2	17684.9	99153.3	108154	61858.5	68039	146870	110856	140395	108633	73794	41162	92897.9	100266	112881	157973	66788.5	770.959	2281.58	715.237	1663.78	886.606	976.848	5631.57	5944.05	39230	9245.02	55459.8
Starch and sucrose metabolism	16299.3	13075.9	22937.5	19953.4	10728.3	78554.1	62672.8	43510.9	83606.6	62221.8	78111.3	31096.9	70924.5	97144.4	9269.56	87266.1	123549	31622.5	102812	67364	1340.6	3064.47	427.797	424.888	312.105	250.896	2575.71	4979.48	9208.03	9293.94	27935.3
Phenylpropanoid biosynthesis	2563.89	0	3149.77	259.484	159.916	18838.4	3560.13	5539.13	6568.42	5928.87	7324.6	0	1551.02	5620.15	0	12369.6	13558.5	0	38490.9	9870.04	108.836	0	0	0	0	0	321.585	145.802	0	0	134.381
D-Glutamine and D-glutamate metabolism	22511.4	8886.14	12280.5	12837.5	10165.4	47608	35769.3	49115.8	55144.4	46981.8	64916.1	37629.3	61277.4	74730.6	12765.4	52134.5	71536.2	31685	51786.2	44554	779.66	2025.2	180.694	632.691	423.604	338.373	1889.67	2757.92	12692.3	10968	17440.3
D-Alanine metabolism	10572.6	8672.62	6370.22	5542.89	4477.42	23523.8	17650.5	22912	26638.5	21966	27954.2	18710.4	26143.9	30538.3	5342.58	25103.6	33486.1	13673.9	26117.4	22914.9	349.779	997.498	103.215	259.701	148.646	163.961	921.801	1472.71	5313.36	5327.23	10954.3
T cell receptor signaling pathway	0	0	0	0	0	0	0	0	0	0	0	0	0	0	0	0	0	0	0	0	0	0	0	0	0	0	0	0	0	0	0
Caprolactam degradation	24766.1	0	24798.7	2735.45	3735.86	143829	19651.5	47027.1	65293.3	44271.7	59826.4	0	12927.4	61392.5	0	101445	109876	0	326424	88613.5	893.784	0	601.52	0	0	0	4051.24	1569.42	0	0	0
Glutathione metabolism	13261.7	6036.88	8904.45	5873.86	4580.1	40958.2	17397.6	26791.7	37692.7	21916.9	32514.9	15369	24027.9	37938.5	5077.52	37371.5	45541.3	12438.6	75818	35212.2	431.246	752.834	216.876	167.656	147.529	208.523	1572.29	3760.55	4899.43	3036.43	7839.35
Reductive carboxylate cycle (CO2 fixation)	78321.2	36374.7	76013	26993.9	24711.5	308723	143024	159357	212874	229220	218089	86609.8	118160	233235	28084.1	269010	289374	76261	628294	232309	2682.98	3288.89	1902.99	1350.31	979.763	827.662	10181.5	14844.2	27643.6	14228.6	65159.2
Thermogenesis	1907.31	900.134	3280.92	185.607	330.384	11128.7	8252.56	3526.6	5317.45	10280.7	4151.36	355.125	1198.28	5387.2	509.018	6991.91	8087.77	3404.34	21874.4	5838.39	64.7197	29.4789	180.919	0	61.1775	9.09979	353.015	249.252	509.018	0	3774
Methane metabolism	109235	60404.9	65133.4	27742.6	31595.3	187166	162805	127342	157321	212300	211057	202372	171449	168760	56168.5	196619	185443	147572	292794	174029	2310.57	4251.67	1546.63	2754.69	1351.35	1608.08	8901.18	15411.7	55886.9	13037.6	84624.1
Aflatoxin biosynthesis	4476.46	15763.2	15973.2	1908.82	1082.74	22868.5	50237.7	8366.46	16982.2	70042.3	9716.75	4014.87	5499.49	11142.3	3223.42	13092.5	16908.5	25169.1	39052.4	14342.5	95.0821	118.964	220.987	11.9258	343.808	135.349	606.555	3793.36	3150.23	2256.32	38003.2
Alanine, aspartate and glutamate metabolism	58557.2	43747.3	45750.4	41001.9	24047.1	160261	118393	147970	201749	135693	158809	79483	166778	201379	26824.7	163494	210465	71628.9	172259	139560	2511.33	6977.33	945.647	929.405	1106.02	859.986	4570.91	8651.09	26661.5	19858.8	65579.3
Vitamin B6 metabolism	10456.4	5109.93	6317.1	4308.22	3900.45	31233	23030.4	33860	34152.2	28978.8	40362	25316	29552.8	49908.9	7630.02	28168.7	47566.6	19849.7	37779.2	22838.7	640.366	1525.51	125.903	342.995	120.056	97.5418	1105.03	393.953	7618.84	3483.31	12521.8
Citrate cycle (TCA cycle)	30665.9	2970.53	16026.1	16980.6	10928.1	74841	34336.1	46232.1	58787.7	54163.7	92300.8	61487.4	50303	80247.8	16851.9	87018.7	81094.3	38485.9	155280	70018.8	914.652	1495.34	524.623	1097.63	749.001	316.578	4253.9	773.36	16848.4	1398.14	11119.1
Glycosaminoglycan degradation	6332.67	0	6322.47	675.344	1055.35	35888	7111.9	10728.6	20932.2	10367.5	6504.51	416.268	3119.12	22422.2	0	25151.6	22665.8	0	86859.1	24868.5	192.329	0	69.4258	0	0	0	1937.45	362.147	0	0	0
Taurine and hypotaurine metabolism	17349.2	12644.2	12375	8251.4	7092.67	37670.3	27849.5	37793	47594.7	39855.5	44742.5	26233.8	40909.9	52303.3	8340.91	41426.3	47073	18789.3	49719.6	38064.7	494.326	1385.84	307.251	376.617	176.85	268.501	1508.15	2977.16	8106.04	3512.31	14884
Aminoacyl-tRNA biosynthesis	93959.1	58128.9	56595.9	59939.9	44437.2	188479	165868	208311	236411	195876	227332	167329	244313	310113	46857.2	232814	271379	125807	198889	203117	3485.33	8906.87	1151.74	2273.19	1244.43	1665.84	7811.44	19251.2	46284	29889.9	91512.2
Geraniol degradation	30239.2	0	30257.9	3339.04	4715.04	175217	26184.5	57171.8	76122.3	53945.2	73761.1	858.293	15769.9	76826	0	123719	133975	0	398411	107754	1090.36	0	601.52	0	0	0	4948.64	1869.95	0	0	119.181
Valine, leucine and isoleucine degradation	30239.2	177.833	30257.9	3339.04	4715.04	175217	26649.4	57171.8	76950.5	53945.2	73761.1	858.293	16959.7	76826	0	123719	134134	0	398411	107754	1090.36	0	601.52	0	0	0	4948.64	1869.95	0	0	119.181
Phosphonate and phosphinate metabolism	3198.48	2189.2	194.443	70.5467	534.634	189.611	551.473	336.407	1403.26	277.252	5321.64	6127.69	569.504	1350.52	1262.74	1303.68	137.878	1286.03	30.7737	1330.32	0	17.0186	6.218	93.0585	24.1047	21.9108	276.342	38.1389	1231.5	27.9286	1912.62
Oxidative phosphorylation	29205	18319.9	19700.8	13855.8	11735.4	47902.6	62178.8	49041.6	53464.9	73161.5	64175.6	56841.6	61115.9	77564.1	18712.2	58215.8	72308.8	54589.6	44988.9	44994.9	860.392	2253.17	280.037	893.778	390.994	465.824	2628.41	4498.27	18637.8	4980.07	36538.9
Photosynthesis	18301.3	15740.3	15503.9	10230.1	8217.64	31437.7	47597.1	35081.1	38270	56790.4	43453.2	40076.9	37043.4	55599.2	11916.7	39238.6	52349.7	35093.4	27321	33201.9	610.435	1561.73	244.25	495.406	258.839	340.365	1623.99	4352.76	11824	3649.29	30259.3
Butanoate metabolism	28249.2	198.409	28653.9	3033.78	3819.05	163700	22836.8	50217.2	69816.6	44644.6	66378.6	0	15645	64011.5	965.834	101732	117079	1747	326564	89504.2	893.784	8.22153	622.941	58.9369	0	25.9953	4341.66	1644.72	895.646	7.20876	35.8473
Fatty acid elongation in mitochondria	30239.2	0	30257.9	3339.04	4715.04	175217	26184.5	57171.8	76122.3	53945.2	73761.1	858.293	15769.9	76826	0	123719	133975	0	398411	107754	1090.36	0	601.52	0	0	0	4948.64	1869.95	0	0	119.181
Fatty acid biosynthesis	12750.6	17738.4	18583.4	2494.77	2347.95	29842.3	56937.5	11451.6	22769.5	79192.1	21544.5	15624.2	14455.2	15458.6	6642.62	20155.3	21518.9	35166	51642.7	22543.8	130.465	156.775	292.617	260.321	399.587	239.457	1263.54	4711.75	6569.44	3313.91	40646.9
Carbon fixation in photosynthetic organisms	55868.7	13903.1	31925.5	20029.9	15116.8	104001	75991.1	59867	73103.9	104120	116169	95705.6	74350.9	92124.7	26764.8	100159	96008.5	69547.4	158771	90116.6	962.784	1980.77	819.529	1492.75	814.273	753.895	4918.42	7880	24954.3	11209.1	29144.6
Monobactam biosynthesis	31038.8	9998.87	10847	6056.63	7603.93	45147.1	20358.4	30378.6	45059.8	34685.3	57675.4	48603.7	46470.1	41280.4	13582.3	45858.9	45105.2	28951	72626.5	43639.3	464.446	990.18	388.683	803.324	287.611	447.89	2469.98	3201.88	13492.1	3851.57	10732.6
Glycine, serine and threonine metabolism	63302.8	31955	32010.5	21918.1	21457.9	116486	79587.8	90674.9	123439	94779.7	138166	110550	115817	139040	31028.3	131635	137700	75461.6	180598	114291	1925.87	3129.89	677.921	1588.47	716.279	896.379	5359.24	8452.09	30996.2	9106.24	45185.8
Tetrachloroethene degradation	0	0	20.3657	57.2429	0	0	0	0	69.5655	0	0	0	0	901.397	0	0	0	0	0	0	0	0	0	0	0	0	0	57.2083	0	0	0
1,4-Dichlorobenzene degradation	25383.9	0	24995	2875.1	3764.55	144646	20337.7	48040.7	66516.5	44509.8	60300.8	42.5215	13227.5	63601.1	18.9336	102055	110576	0	328558	90714.5	899.456	0	633.859	0	0	1.51953	4136.69	1603.46	18.9336	0	8.47376
Biphenyl degradation	4456.71	0	8581.22	498.847	38.5405	59144.6	5954.55	8858.98	12046.8	0	12324.5	46.8869	2520.52	7650.09	345.493	17.7309	21349.7	92.0275	0	0	0	2.05345	32.2805	0	0	0	508.58	36.1523	342.624	0	51.3166
Pyruvate metabolism	71541.2	40720.4	65550.5	34714.5	22162.8	218874	149423	132887	180234	191985	168457	105906	123246	190037	28562.8	186847	218576	90524.7	339936	168416	2080.67	3843.01	1628.96	1304.32	1252.59	939.131	7330.2	14675.4	28147.7	10967.6	78462
2,4-Dichlorobenzoate degradation	24766.1	0	24798.7	2735.45	3735.86	143829	19651.5	47027.1	65293.3	44271.7	59826.4	0	12927.4	61392.5	0	101445	109876	0	326424	88613.5	893.784	0	601.52	0	0	0	4051.24	1569.42	0	0	0
Toluene and xylene degradation	4456.71	0	8581.22	498.847	38.5405	59144.6	5954.55	8858.98	12046.8	0	12324.5	46.8869	2520.52	7650.09	345.493	17.7309	21349.7	92.0275	0	0	0	2.05345	32.2805	0	0	0	508.58	36.1523	342.624	0	51.3166
Novobiocin biosynthesis	13693.5	8357.08	7533.27	7964.58	6737.18	28341.6	24450.4	30605.3	37612.9	21106.3	42343	25479.5	43076.6	51479.4	8122.34	33050.9	46917.2	19996.9	24951.4	26938.7	542.813	1378.45	38.7834	337.828	352.31	197.085	1292.47	467.563	8122.34	9996.17	17434.2
Phenylalanine, tyrosine and tryptophan biosynthesis	35400.2	26343.6	25868.2	26235.1	20393.7	93399.8	74405.5	103381	127550	106764	126295	74054.9	119318	163171	23819.1	108828	156671	60659.1	92009.1	90446.9	1677.57	4102.49	263.171	926.818	826.926	583.518	3114.78	6138.1	23762.4	23750.4	47849
Phenylalanine metabolism	46474.5	8357.08	45481.8	11538.6	10671.5	263830	55255.7	95167.3	123905	71306.9	126132	25526.3	61000	127717	8467.83	146883	199208	20089	389867	125422	1545.43	1380.5	682.766	337.828	352.31	197.085	6277.53	2218.94	8464.96	9996.17	17619.9
Benzoate degradation via hydroxylation	34780.8	0	38843.9	3837.89	4763.46	234361	32143.2	66030.8	88295	53945.2	86104.4	905.96	18290.4	84593	345.493	123737	155327	92.0275	398411	107768	1090.36	2.05345	639.133	0	0	0	5469.03	1908.7	342.624	0	170.498
Glycerophospholipid metabolism	6948.68	1561.01	6369.74	2135.13	1875.83	24293.3	9641.88	14147.6	20163.2	13866.8	18277.5	4427.28	7880.66	18658.8	1118.99	24202.7	27951.1	2624.06	62271.8	21167.1	228.221	253.862	103.507	44.1865	49.2359	55.0699	645.824	635.486	1096.56	2453.57	3005.46
Ether lipid metabolism	0	0	0	0	0	8.79165	0	83.7627	110.296	0	0	675.392	4.39879	0	0	0	4.49837	8.168	0	0	0	0	0	0	0	0	0	0	0	0	0
Inositol phosphate metabolism	7544.34	5445.51	4934.09	7214.01	3209.52	13018.3	12916.9	14770	21546	25799.7	21039.7	14006	22106.9	26636.2	4612.66	16776.1	20550	10094.8	14413	15217.5	494.255	611.656	132.766	222.193	158.689	172.281	790.57	1362.87	2802.22	4537.55	8197.81
Glycerolipid metabolism	2170.17	2084.91	3962.46	437.046	837.674	18210.7	8065.87	4271.67	9200.12	10701.6	8413.72	4800.24	2864.56	5579.91	286.265	13062.3	13264.5	2043.04	37736.1	8712.55	105.505	60.9779	71.719	0	55.3047	23.9187	385.227	567.895	286.265	338.478	3229.41
PI3K-Akt signaling pathway	1907.31	900.134	3280.92	185.607	330.384	11128.7	8252.56	3526.6	5317.45	10280.7	4151.36	355.125	1198.28	5387.2	509.018	6991.91	8087.77	3404.34	21874.4	5838.39	64.7197	29.4789	180.919	0	61.1775	9.09979	353.015	249.252	509.018	0	3774
mTOR signaling pathway	1907.31	900.134	3280.92	185.607	330.384	11128.7	8252.56	3526.6	5317.45	10280.7	4151.36	355.125	1198.28	5387.2	509.018	6991.91	8087.77	3404.34	21874.4	5838.39	64.7197	29.4789	180.919	0	61.1775	9.09979	353.015	249.252	509.018	0	3774
Sulfur metabolism	22309.9	1.13434	5248.4	540.007	3617.71	34074.9	6077.03	10401.3	13327.2	9484.65	30464.5	31016.1	20043.7	12363	7885.31	27522.1	21908.8	16807.8	69949.8	25693.3	204.058	0	289.516	543.183	139.7	223.337	1701.01	385.481	7882.57	0	155.416
Lysine degradation	24766.1	0	24798.7	2735.45	3735.86	143829	19651.5	47027.1	65293.3	44271.7	59826.4	0	12927.4	61392.5	0	101445	109876	0	326424	88613.5	893.784	0	601.52	0	123.476	0	4051.24	1569.42	0	0	0
Tryptophan metabolism	27330	0	27970.3	3116.44	3895.77	165854	23571.7	53529.3	72459.8	51173.9	68338.8	105.298	14743.1	68957.6	38.2669	115879	125667	0	371201	98483.6	1024.84	0	621.998	0	123.476	6.37299	4372.82	1720.21	38.2669	0	157.528
Arginine biosynthesis	26376.9	15211.3	19161.8	33213.8	22337.3	65214	52809	64551.2	79494.4	67821.7	73616.9	35858	70003.3	104515	12207.1	124404	84112.2	34327.2	80247.3	102565	2146.25	2807.66	352.09	518.967	691.239	321.646	3024.09	1833.13	12141.7	9922.84	29472.6
Mannose type O-glycan biosynthesis	0	0	0	0	13.283	0	3631.81	0	0	3755.82	155.39	0	0	0	47.4954	0	91.4655	0	0	525.746	0	0	0	0	16.1748	0	18.5545	0	47.4954	0	7.12878
Riboflavin metabolism	13449.8	0	6286.55	8526.47	6704.35	12011.7	2126.11	5824.86	13460.6	35740.9	20552.9	20872.5	13048.5	7267.49	4965.57	35131.6	9014.08	10249.1	23168.7	25509.8	592.306	43.8393	83.4182	461.645	103.666	244.972	1120	291.684	4940.09	11210	5753.92
C5-Branched dibasic acid metabolism	4284.1	3616.85	7643.25	11877.1	5826.65	39532	16242.7	45455.9	44522.9	37419.1	61500	17745.4	41154.4	76628.4	9293.61	61966.3	67872.9	16806.4	79290.8	44238.6	872.716	1784.41	175.91	499.521	221.473	65.9688	2012.17	1045.85	9293.61	1106.16	4948.2
Pentose phosphate pathway	59563.7	49537	50373.4	28441.5	22473.9	109951	127346	79097.4	121353	157045	146332	126968	144997	138825	37605.8	127185	158607	112196	140601	109244	1761.46	4372.15	712.886	1599.87	1192.61	1035.28	5994.92	10902.2	37574.2	13084.2	68443.2
Amino sugar and nucleotide sugar metabolism	53667	36343	44702.7	40560.8	27258.4	160625	111967	124621	178933	158221	160414	103490	169645	203767	29699.5	172432	227522	80420.5	208477	146941	2609.92	5474.77	949.428	953.235	1034.3	926.227	5548.69	12373.2	29384.7	19193.3	62320
Streptomycin biosynthesis	2400.95	381.501	1655.65	3159.78	332.446	7002.57	2241.11	2913.8	6655.56	7446.39	4563.51	350.92	1675.96	6688.81	0	6426.74	6964.84	0	22334.7	6391.19	237.189	0	92.2829	8.99129	0	13.7109	387.745	169.283	0	0	77.6262
Neomycin, kanamycin and gentamicin biosynthesis	1739.93	0	1655.65	195.448	285.049	7002.57	1913.53	2913.8	4729.21	2577.93	4339.55	350.92	837.567	4267.03	0	6426.74	6853.05	0	22203.9	6193.25	60.3151	0	57.4598	0	0	0	294.827	114.979	0	0	77.6262
Tyrosine metabolism	13948.9	8357.08	8002.38	7994.17	6755.13	28341.6	24664.7	30605.3	37647.3	21106.3	42810.9	25479.5	43076.6	51971.8	8122.34	33482.9	47962.9	19996.9	24951.4	28215.2	542.813	1378.45	45.5156	337.828	352.31	197.085	1333.52	484.015	8122.34	9996.17	17434.2
Valine, leucine and isoleucine biosynthesis	23695.1	14971	20041.5	23736.9	10941.5	80113	54670.7	78787.9	88561.5	57322.6	72700.5	47217.5	85967.5	126849	12693.1	89196.2	119940	34170.1	62597.6	69952	1468.78	3644.31	376.145	625.192	357.733	315.846	3102.39	5356.51	12577.3	7448.51	28464.7
alpha-Linolenic acid metabolism	30239.2	0	30257.9	3339.04	4715.04	175217	26184.5	57171.8	76122.3	53945.2	73761.1	858.293	15769.9	76826	0	123719	133975	0	398411	107754	1090.36	0	601.52	0	0	0	4948.64	1869.95	0	0	119.181
Arachidonic acid metabolism	314.826	0	292.684	35.6983	19.719	1483.35	320.98	593.813	814.614	434.054	685.681	0	142.004	673.785	0	1131.24	1149.66	31.3886	4380.82	1140.11	8.84539	0	10.1267	0	0	0	51.03	22.7012	0	0	15.4559
Selenoamino acid metabolism	29472.9	10034.6	14014.6	12241.3	10914.6	57771	32035.3	40141.5	63305	38264.7	57293.9	49237.5	61296.6	73369.2	10915.9	67384.4	64457.2	29861.9	91511.2	58669.6	892.978	1662.84	279.158	712.945	297.382	408.286	2443.77	3812.47	10693.5	3488.68	14099.9
Atrazine degradation	2987.03	230.011	2610.91	18291.7	10470	2231.4	3003.96	2726.33	5923.82	500.664	1013.47	20.769	315.963	7144.51	0	53608.8	1872.23	4.73575	4.5371	46368.7	1094.25	102.619	37.0422	0	131.052	0	908.587	119.444	0	14.0108	3877.48
Folate biosynthesis	14787	2808.96	6862.17	7465.31	6402.08	15957.3	6918.46	9750.44	19738.5	47233.3	21941	24292.1	17307.9	14635.4	5734.59	32436.4	14347.9	11902.3	25313.6	28749.7	515.32	239.836	140.942	398.71	171.639	267.871	1219.36	629.329	5674.1	10377	7951.12
Fatty acid metabolism	31609.7	0	31585.3	3493.39	4965.33	177224	28003.1	60132.4	79824.8	56148.3	78151.4	858.293	15958	79465.6	0	129195	141333	0	416643	112527	1135.76	0	601.52	0	0	0	4948.64	1869.95	0	0	119.181
Cysteine and methionine metabolism	36966.2	24720.4	23740	20945.1	13548.7	86836.6	51734	63406.9	112394	66336.3	94571.1	60634.5	78785	122672	15764	101918	123377	35344.8	138074	93314.5	1316.65	2729.79	539.821	770.15	623.595	673.859	4338.3	8675.97	14778.2	8145.76	23282.6
Relaxin signaling pathway	1907.31	900.134	3280.92	185.607	330.384	11128.7	8252.56	3526.6	5317.45	10280.7	4151.36	355.125	1198.28	5387.2	509.018	6991.91	8087.77	3404.34	21874.4	5838.39	64.7197	29.4789	180.919	0	61.1775	9.09979	353.015	249.252	509.018	0	3774
Glyoxylate and dicarboxylate metabolism	29121.1	9702.34	14165.6	9107.53	8841.57	53837.2	30855.3	25708.3	34022.5	21238.3	46090.9	37411.9	27493.1	40087.7	11236.6	67255.9	45129.4	19026.4	113963	50934	769.069	515.109	416.242	639.177	245.9	427.05	2637.47	2642.67	11217.5	2911.9	13900.4
Human papillomavirus infection	1907.31	900.134	3280.92	185.607	330.384	11128.7	8252.56	3526.6	5317.45	10280.7	4151.36	355.125	1198.28	5387.2	509.018	6991.91	8087.77	3404.34	21874.4	5838.39	64.7197	29.4789	180.919	0	61.1775	9.09979	353.015	249.252	509.018	0	3774

## Sheet: 4-6 months
Taxonomy	subject_6	subject_9	subject_10	subject_12	subject_13	subject_23	subject_14	subject_17	subject_18	subject_20	subject_21	subject_22	subject_24	subject_25	subject_26	subject_28	subject_29	subject_30	subject_31	subject_8	subject_16	subject_7	subject_15	subject_3	subject_1	subject_2	subject_4
beta-Alanine metabolism	2802.24	97681.6	52036	6710.67	22471.8	20942.2	105354	291409	21599.1	30416.2	71323.4	30187.5	14533.1	76158.6	6819.61	54493.9	20419.3	68254.8	54795.3	405.264	366.454	36358.2	6818	477.415	2549.56	6171.59	3171.82
Peptidoglycan biosynthesis	24811.8	37192	34988.2	45198.4	22157.1	88545.4	127700	131269	112654	103449	141279	107493	88208.1	163628	33306.1	162500	98011.5	108698	144911	905.343	3059.52	75265.1	33226.8	22624.6	35112.9	13927	13936.3
Ubiquinone and other terpenoid-quinone biosynthesis	1179.25	15578.2	6269.51	7833.48	6838.26	16259.7	20630.5	58061.6	2630.9	8748.44	21585.7	10970.2	9662.4	21152.4	3498.4	15385.9	9742.04	15675.8	20623.4	137.711	258.163	13337.5	3442.87	1030.95	4697.54	2154.18	2693.67
Nitrogen metabolism	1228.46	7901.44	3683.9	4830.27	1597.75	10438.1	9931.86	17326.9	7803.51	4802.14	4605.32	6473.1	4001.97	4386.69	1813.39	6944.56	5629.74	4897.37	5845.18	50.0087	247.454	4838.97	1810.64	233.746	737.564	754.275	563.755
Lysine biosynthesis	13231.9	20960.9	21749.7	25408.4	12751.9	51383.6	65304.9	70244.6	67386.8	53191.8	80262.6	56093.9	50848.8	81596.5	18105	79953	53040	36942.1	71995.7	510.595	1534.39	41419.8	18021.5	11960	12942.6	6033.35	6428.08
Drug metabolism - other enzymes	10024.5	36999.3	25713.3	23933.3	10868.5	51546.7	71656	118839	43700.9	45787.6	60337.8	56541.1	34935	75030.9	13892.1	74048.8	46834.6	34722.2	57542.2	480.447	1047.48	36814.7	11674.4	4926.99	14024.5	4376.57	5027.12
Purine metabolism	73493.1	131101	123652	150961	80331.1	288147	393608	469340	346239	276320	316877	296747	253300	400564	74425.8	424468	285489	174967	252571	3191.27	8522.6	216494	71557.4	63277	76916	29720.6	38051.4
Pantothenate and CoA biosynthesis	10546.6	23492.1	19904.8	20112.3	12216.8	46006.1	72845.5	82776.9	55710.6	42749.8	56181	57000.8	45702.2	49538.9	14223.1	78758.8	46089.9	39171.3	57637.6	473.411	1050.94	35739.8	14184	5715.11	10739.8	4421.51	5509.04
One carbon pool by folate	19500.7	32406.2	26931.6	44144.4	17422.4	77590.6	90866.9	95271.2	98743.9	69458.1	71802.4	76906.3	75704.7	84985.7	22440.9	98903.9	68060.3	39539	54062.7	794.014	2360.02	63191.1	22404.8	13949.9	13038.9	6048.58	7947.3
Primary bile acid biosynthesis	0	86309.8	44125.7	0	18327.3	8349.85	87367.1	250955	6030.06	18694.6	61843.3	22402.4	4375.46	65307.8	3467.4	25571.4	11564.7	59148	47806.9	196.795	0	26264	3467.4	0	0	4405.34	926.193
Pentose and glucuronate interconversions	5802.47	30917.3	2775.05	8683.25	6395.56	24258	51703.1	111652	27289.7	16577.8	22465.4	16654.2	19131	28192.8	9093.34	35988.9	28912	20841.8	16378.4	190.452	597.143	30692.8	9050.31	4254.84	139.327	2132.66	5065.69
High-mannose type N-glycan biosynthesis	0	5699.89	3472.46	0	1141.36	570.83	6762.88	22425.8	480.192	888.624	4188.05	1763.17	291.428	3942.25	357.034	1851	772.751	3840.92	5835.43	30.7764	0	1632.04	357.034	0	67.0399	325.341	0
Other glycan degradation	0	21470.8	12056.5	0	4875.99	2194	24894.6	80211.4	934.182	3904.05	15398.4	5964.18	291.428	7924.07	1493.47	6922.79	2790.86	14655	15007.5	30.7764	0	6242.25	1484.66	0	67.0399	1070.32	0
Histidine metabolism	14177.7	19406	16482.5	22905.9	6889.63	66716.1	75444.8	67155.4	63734.2	53196	61384.1	71363.9	52156.1	86843.1	14492.4	88314.6	64055.7	48721.8	76704.6	423.616	1430.18	48330.7	14343.5	14374.4	20493.6	7647.31	8187.15
Cyanoamino acid metabolism	9407.08	13994.2	11275.2	17465.5	6692.66	27847.8	31034.7	36994.3	43533.5	18698.7	15369.2	15313.6	23360.2	13040.2	7108.89	28848.9	17027.4	9817.11	10956.3	317.632	849.613	22010.4	7108.89	6347.69	1817.33	1828.32	2697.7
Biotin metabolism	2465.69	12597.4	6954.63	11885.5	5164.06	23156.4	17028.8	39108.3	12311.8	8494.64	13712.8	17179.9	18992.8	9665.98	4921.66	16940.6	13760.8	8519.27	8932.92	171.464	593.948	14356.8	4841.53	216.965	3348.68	1358.94	806.226
Lipoic acid metabolism	5.90579	3361.97	1516.67	2281.98	731.476	4765.53	3640.94	11064.4	220.655	419.484	2011.69	2923.06	4863.85	1993.7	910.389	878.161	2823.8	1869.7	2267.69	13.9185	97.3055	3957.16	910.389	0	22.7961	171.176	85.398
Thiamine metabolism	9931.3	18842.4	16985.5	16935.1	6922.58	40397.8	57469.3	66539.2	52039.5	41689.8	30907.5	40908.2	39823.8	63811.3	9772.14	58833.7	40636.4	27856.1	61398.5	369.623	1027.03	33626.7	9819.73	8188.82	10128.1	3505.81	4441.03
Pyrimidine metabolism	67640.1	107013	100301	116910	71908.3	218578	358598	375967	356034	250797	272485	241017	226325	324770	63389.3	374966	245662	164003	201144	2839.01	7109.18	178226	62866.2	49556.4	63617.7	27283	26231.5
Tropane, piperidine and pyridine alkaloid biosynthesis	7747.99	8570.35	4932.35	7635.21	3140.11	29021.5	41377.9	26517.2	33974	30782.9	37499	34177.6	25610.1	50843.5	4819.45	49313.7	32654.9	31233.3	45640.5	183.119	544.955	22853.2	4819.45	8597.71	14475.8	4620.08	4229.73
Glycosphingolipid biosynthesis - globo series	0	5699.89	3472.46	0	1141.36	570.83	6762.88	22425.8	480.192	888.624	4188.05	1763.17	291.428	3942.25	357.034	1851	772.751	3840.92	5835.43	30.7764	0	1632.04	357.034	0	67.0399	325.341	0
Sphingolipid metabolism	0	15771	8584.02	0	3734.62	1623.17	18131.8	57785.6	453.989	3015.43	11210.4	4201.01	0	3981.82	1136.44	5071.79	2018.11	10814.1	9172.07	0	0	4610.21	1127.63	0	0	744.981	0
Glycosphingolipid biosynthesis - ganglio series	0	21470.8	12056.5	0	4875.99	2194	24894.6	80211.4	934.182	3904.05	15398.4	5964.18	291.428	7924.07	1493.47	6922.79	2790.86	14655	15007.5	30.7764	0	6242.25	1484.66	0	67.0399	1070.32	0
Glycolysis / Gluconeogenesis	57083.4	85757.3	74028.9	103243	32723.6	218216	215506	271081	241823	160015	126062	180555	168906	182160	59949.6	296140	156704	68460.4	92425.8	1613.91	5875.78	149907	61015.3	26307.7	15476.5	12456.6	20679.8
Lipopolysaccharide biosynthesis	5.09645	13331.3	5716.43	3890.42	6001.44	13325.1	13393.8	44611.4	883.265	4562.45	10340.9	9235.53	16755.2	8990.81	2000.45	11452.2	6746.8	7999.49	13715.1	201.638	288.158	11456.1	2000.45	0	3214.82	1150.74	275.795
Terpenoid backbone biosynthesis	8720.48	14198.9	12712.3	14872.4	6134.77	42068.2	43340.5	41488	45617.2	40762	40885.2	38580.4	35387.5	45842.4	12968.6	54389.2	36713.5	31851.6	44443.2	295.154	1035.5	29679.4	12929.8	6693.65	8025	4462.2	5448.62
Limonene and pinene degradation	0	86309.8	44125.7	0	18327.3	8349.85	87367.1	250955	6030.06	18694.6	61843.3	22402.4	4375.46	65307.8	3467.4	25571.4	11564.7	59148	47806.9	196.795	0	26264	3467.4	0	0	4405.34	926.193
Zeatin biosynthesis	1042.27	1843.07	1269.59	2572.18	949.185	6888.14	5888.8	4711.07	5292.58	4787.95	7110.34	6606.92	5217.69	6835.19	1955.73	6624.63	5964.58	4933.21	8394.74	39.52	229.114	4840.16	1936.49	1359.85	1984.43	704.67	650.168
Porphyrin and chlorophyll metabolism	7500.02	17397.7	14098.6	17070.4	11014.1	32520.9	35344.9	66973.8	42457	26938	17069.4	25505.5	25028.6	21177.3	6070.44	37221.9	16720.5	29789.4	40814.2	327.884	936.667	24095.5	6029.21	1896.14	12073.4	2541.58	1994.02
Carbapenem biosynthesis	3799.06	6873.73	6071.12	7479.92	4317.59	22208.3	25624.9	21227.7	24278.1	20522.4	34370.4	25516.6	20894.3	36386.7	7937.34	36419.8	19526	29287.1	43350.1	169.258	456.191	18764.2	5958.58	7452.78	11675.7	4024	3167.94
Arginine and proline metabolism	8130.42	26991.4	16365.2	14785.9	11960.4	31701.3	55991.8	106975	49719.7	36451.5	55882.7	37732.3	30758.5	56986.6	12974	64349.9	30631.4	48807.6	61098.5	391.877	801.34	32511	10909	9577.39	15790.6	6772.18	5333.3
Styrene degradation	0	0	4.61241	0	0	0	0	5094.97	0	0	0	0	0	600.768	0	0	0	0	0	0	0	0	0	0	5.11853	0	0
Ethylbenzene degradation	0	19054	9730.28	0	4030.51	1825.7	19508.3	79140	1315.71	4029.99	13569.8	4936.41	965.779	14198.5	1384.25	5613.39	2547	13040.3	10466.7	0	0	5764.34	1384.25	0	0	1056.03	411.195
Propanoate metabolism	31322.6	130573	88424.9	36822.2	37287.3	62892.2	233789	474804	139884	120179	213725	153691	58554.3	191589	38004.9	189365	104321	112476	100075	1096.2	2298.33	70302.2	37325.9	21743	7513.33	11584.4	15509.7
Fluorobenzoate degradation	0	0	4.61241	0	0	0	0	5094.97	0	0	0	0	0	600.768	0	0	0	0	0	0	0	0	0	0	5.11853	0	0
Nicotinate and nicotinamide metabolism	4932.79	16449	13727.7	10792.8	5956.14	24436.1	32946.2	56703	28072.8	20536.9	32330.7	28778.5	19621.8	31659.9	7725.01	28294	21638.7	26600.9	33514	196.883	607.329	19369	7695.11	4943.6	5081.04	3173.08	2583.54
Galactose metabolism	14269.1	39570.7	29026	30247.9	11918.4	58486.9	63597.6	123209	70183.9	38831.4	51090	36172.2	35352.6	43898.3	20942.7	83883	39787.8	27202.2	47765.1	388.76	1100.68	51329.9	20951.9	6093.51	3567.02	5540.35	6388.56
Ascorbate and aldarate metabolism	0	11871.4	0	0	2207.85	802.403	16505.7	38309.1	745.914	1493.76	8615.96	3066.16	607.797	7328.49	793.317	3082.7	1539.93	7856.54	6637.08	21.3073	0	3585.55	793.317	0	0	702.145	169.332
Fructose and mannose metabolism	28030.4	57812.3	29765.9	66869.1	15731.7	153173	115500	158100	134013	82073.1	70562	84843.1	93824.6	57379.9	41071	136578	98492.9	57149.5	67136.4	870.531	3064.15	100216	40586.7	13309.9	7842.89	8150.64	14697.7
Starch and sucrose metabolism	17549	30366.2	23939.8	18048.2	9493.05	35183.6	88129.2	111790	67418.2	53676.3	26148.7	62935.4	36026.4	103053	15000.6	109968	38667.3	37854.7	51829.5	399.887	851.573	27657	14996.1	8658.59	6730.72	5325.64	6158.31
Phenylpropanoid biosynthesis	0	10632.5	4878.46	0	1304.07	1058.91	10750.9	35219.8	591.786	1503.03	8066.05	2699.54	505.806	6747.03	765.034	2973.73	1414.79	6835.08	6078.18	0	0	3253.58	765.034	0	0	552.883	208.789
D-Glutamine and D-glutamate metabolism	9340.35	15622.5	12969.7	22110	8349.26	42428.6	55880.6	45181.7	39016.8	43189.4	50850.1	49936.6	44927.8	67696.8	16239	73297.4	46634	51222.8	69104.5	328.407	1206.44	36762.2	16239	11359.2	15132.8	7275.02	9940.23
D-Alanine metabolism	6353.18	8580.46	6267.71	10370.4	4013.03	20789.6	27284.2	27329.6	31267.7	20288	30006.1	21931.8	17897.5	31036.3	7030.85	29581.4	20499.1	18863.3	25320.1	165.263	720.568	16970.2	6985.6	4815.18	7086.12	2444.89	2599.17
T cell receptor signaling pathway	0	0	0	0	0	0	0	0	0	0	0	0	0	0	0	0	0	0	0	0	0	0	0	0	0	0.930967	0
Caprolactam degradation	0	86309.8	44125.7	0	18327.3	8349.85	87367.1	250955	6030.06	18694.6	61843.3	22402.4	4375.46	65307.8	3467.4	25571.4	11564.7	59148	47806.9	196.795	0	26264	3467.4	0	0	4405.34	926.193
Glutathione metabolism	4592.76	20724	13780.8	9750.62	8850.96	17831.5	33068.9	75938.5	20611.1	19509.1	37296.3	21661.6	10075.2	39760.9	6943.98	34329.4	18261.3	17123.3	16316.9	242.178	482.772	17637.4	6943.98	820.909	3460.15	2571.55	2581.71
Reductive carboxylate cycle (CO2 fixation)	30003.9	160044	98435.4	59205.8	47856.3	106243	257115	560952	141742	131108	222095	150845	83192.6	197625	39556.8	183569	107597	136546	132432	1429.46	3028.11	102938	39189.3	17172.3	16975.4	14205.9	16564.9
Thermogenesis	1298.55	6366.7	4700.32	1975.95	1634.15	1074.07	8323.25	23075.3	3846.1	5484.08	4734.51	1475.8	520.146	5982.53	1162.84	8829.14	1741.58	4298.52	3502.82	90.3844	128.502	2081.08	1162.84	73.4981	0	632.326	856.487
Methane metabolism	43556.7	104143	69609.9	110467	39867.5	221050	208049	323126	212792	139748	153767	135838	150906	146276	58074.4	220327	153301	82134.8	94576.6	1647.91	5853.09	161739	59358.5	23158.1	13250.1	13683.2	17522.1
Aflatoxin biosynthesis	14020.6	10404.7	13450.5	11820.2	4360.91	5781.43	35525.1	41779.5	49841.2	30353.6	15838.4	2658.72	3020.87	9202.45	8202.4	46465	11842.5	10732.8	8968.8	349.124	243.86	6680.91	7871.12	2480.32	2173.55	1882.61	6805.48
Alanine, aspartate and glutamate metabolism	33579.2	50643.3	51963.2	57903.2	36036	82649	187576	177079	179798	136622	118565	114795	118738	162497	35725.1	210692	120268	94277.1	95337	1224.78	2086.62	83660.9	35572.9	22830.6	32039.8	13332.9	17215.3
Vitamin B6 metabolism	4812.16	11904.3	5328.87	8983.42	3139.33	27166	39131.5	35784.5	24360.6	24210.8	32804.4	37083.2	15774.9	48257.1	11037.6	43935	30778.6	39013.5	33849.8	124.438	607.436	17785.4	11037.6	4411.27	4572.69	4173.17	8122.07
Citrate cycle (TCA cycle)	7555.57	31866.5	21226.2	37181.7	11970.7	66592.1	69654.7	159760	22596.1	41615.8	66705.1	86412.8	58253.8	74464.6	17669.9	62434.5	45749	35742	37983.5	350.119	1724.82	40361.5	17458.2	5186.55	2282.57	2602.1	5256.58
Glycosaminoglycan degradation	0	21470.8	12056.5	0	4875.99	2194	24894.6	80211.4	934.182	3904.05	15398.4	5964.18	291.428	7924.07	1493.47	6922.79	2790.86	14655	15007.5	30.7764	0	6242.25	1484.66	0	67.0399	1070.32	0
Taurine and hypotaurine metabolism	8533.16	15840.6	12759.7	16409.9	7709.81	28719	44941	66548.7	46970.1	34480.2	50682.8	32491.6	18446.7	24551	9457	40681.8	32052.2	11536.4	15431.9	326.435	1143.82	20453.1	9422.73	7772.92	4360.31	2420.37	2413.42
Aminoacyl-tRNA biosynthesis	50150.2	65935	65174.1	89719.1	43591.4	185442	240942	211526	224911	166481	154972	180484	159340	265054	51503	272712	178112	103121	169472	1788.19	6171.77	145031	51004.8	28945.4	39475.2	15798.6	15915.8
Geraniol degradation	0	105364	53856	0	22357.8	10175.6	106875	330095	7345.78	22724.5	75413.1	27338.8	5341.24	79506.3	4851.65	31184.7	14111.7	72188.3	58273.6	196.795	0	32028.3	4851.65	0	0	5461.37	1337.39
Valine, leucine and isoleucine degradation	339.831	105364	53856	0	22357.8	10175.6	106875	330095	7533.22	22724.5	75413.1	27338.8	5341.24	79506.3	4851.65	31290.3	14111.7	72188.3	58273.6	196.795	0	32028.3	4851.65	0	0	5461.37	1337.39
Phosphonate and phosphinate metabolism	586.884	811.697	1266.98	1955.37	0	6613.24	1737.15	100.253	6191.66	185.187	9.99344	4407.62	982.341	955.718	884.7	381.065	2129.57	219.596	125.355	2.35224	126.186	2817.91	837.816	146.11	35.4089	0	262.714
Oxidative phosphorylation	14695.3	19076	17217.6	25388.2	8893.22	58786	65742.9	52033.4	76327.4	43915.9	54030.2	61199.6	51473.7	68512.8	21672.5	99175.8	60233.7	31389.5	37033.5	451.728	1322.91	47990	21672.5	9061.66	7286.4	2924.05	5833.83
Photosynthesis	11907	12725.4	12492.2	19192.6	6558.4	41066.1	45351.4	32384	59656.3	34768.5	47473.8	37191.1	31544.2	47522.4	15584.3	66272.4	39060.5	24499.9	29926	382.133	767.383	31541.4	15584.3	5733.4	5355.2	1996.87	4658.48
Butanoate metabolism	298.165	92225.4	45962.9	458.037	19264	8566.51	101851	272899	7026.42	21494.3	61923.3	25893.1	6333.16	69205.4	4418.05	27435.4	14004	63552.1	47966	211.037	96.1116	29646.1	4418.05	8.34053	17.3048	4907.9	1014.18
Fatty acid elongation in mitochondria	0	105364	53856	0	22357.8	10175.6	106875	330095	7345.78	22724.5	75413.1	27338.8	5341.24	79506.3	4851.65	31184.7	14111.7	72188.3	58273.6	196.795	0	32028.3	4851.65	0	0	5461.37	1337.39
Fatty acid biosynthesis	15928.5	15101.8	17209.4	18846	6436.12	18587.1	45943.9	54066.2	55521.3	34815.1	21206.8	11205.7	14848.8	12476	10928	53731.3	19768.8	13792.6	12770.6	429.633	640.312	14370.3	10589.9	2775.86	3469.35	2546.52	7377.94
Carbon fixation in photosynthetic organisms	16934	54368.5	32209.8	51598.5	19788.3	104384	101708	184531	62957	70939.3	65654	94251	70258.1	73874.3	25959.1	99582.5	70955.7	54074.8	74266.3	759.567	2850.42	75864.3	25985.3	12299	10693.7	6879.36	8158.1
Monobactam biosynthesis	5754.91	24194.6	17642.4	25500.5	9937.04	52264	47430.5	76678.3	35394.6	25339.1	42406.3	39069.8	51518.6	38892.6	12754.3	33995	39205.8	16837.1	29455.3	338.534	1445.47	36019.4	12754.3	5883.85	4816.23	2492.04	2600.25
Glycine, serine and threonine metabolism	22510.3	62154.9	42022.9	57001.9	25549.2	115570	125101	189048	120427	82574.1	87485.6	111873	104282	129228	33841.6	123495	95739.9	64445.6	72484.8	899.688	3042.48	85854.1	33453.1	19510.2	9373.09	8447.19	9319.67
Tetrachloroethene degradation	0	24.5327	0	0	315.627	0	0	3898.02	0	0	8.29983	0	0	635.476	0	52.533	0	0	0	4.61489	0	0	0	0	0	44.4277	0
1,4-Dichlorobenzene degradation	0	88342.9	44440.8	0	18764.4	8398.16	87960.3	261696	6196.53	18865.6	62213.3	22952.6	4485.17	66894.5	3467.4	25813.4	11636.5	60545.1	48096.1	196.795	0	26854.3	3467.4	0	5.11853	4475.27	937.805
Biphenyl degradation	0	17458.9	0	0	2773.66	573.475	42189.2	65625.6	1305.75	6079.23	37.29	4793.5	977.503	11478	1065.16	5106.68	2234.11	11971.6	180.486	34.466	0	5103.65	1065.16	0	0	950.022	88.1687
Pyruvate metabolism	37932.3	106003	72535.1	69980.2	37112.5	116080	207095	418908	160075	120355	141797	125352	84531.5	146350	40134.7	198646	108049	73421.6	79763.4	1417.89	3292.86	92795.5	39305.1	20533.9	13275.4	10262.2	16213.8
2,4-Dichlorobenzoate degradation	0	86309.8	44125.7	0	18327.3	8349.85	87367.1	250955	6030.06	18694.6	61843.3	22402.4	4375.46	65307.8	3467.4	25571.4	11564.7	59148	47806.9	196.795	0	26264	3467.4	0	0	4405.34	926.193
Toluene and xylene degradation	0	17458.9	0	0	2773.66	573.475	42189.2	65625.6	1305.75	6079.23	37.29	4793.5	977.503	11478	1065.16	5106.68	2234.11	11971.6	180.486	34.466	0	5103.65	1065.16	0	0	950.022	88.1687
Novobiocin biosynthesis	7747.99	8570.35	4932.35	7635.21	3140.11	29021.5	41377.9	26517.2	33974	30782.9	37499	34177.6	25610.1	50843.5	4819.45	49313.7	32654.9	31233.3	45640.5	183.119	544.955	22853.2	4819.45	8597.71	14475.8	4620.08	4229.73
Phenylalanine, tyrosine and tryptophan biosynthesis	22302.5	29048.3	21517.5	29341.6	16664.6	80146	121021	95359.7	102074	91218.1	110407	121245	73376.9	152673	25889.7	165881	93858.9	77623.9	149790	739.553	1441.51	59407.9	25807.1	24613.9	33204.4	11457.3	10523.5
Phenylalanine metabolism	7747.99	129271	53936.5	7635.21	25839.5	39156.4	190325	391697	42322.8	58026.4	107446	65774.8	31791.2	137754	10451.2	84694.8	48698.9	113496	99737.4	414.379	544.955	59323.6	10451.2	8597.71	14475.8	10829.7	5452.88
Benzoate degradation via hydroxylation	0	122823	53856	0	25176.1	10749	149065	396332	8655.94	28803.8	75450.4	32133.6	6318.75	91056.4	5916.8	36305.4	16345.9	84159.8	58458.2	233.603	0	37132	5916.8	0	1.90105	6414.6	1425.56
Glycerophospholipid metabolism	1992.23	17555.7	9246.89	3989.4	4630.81	6462.31	18417.5	65640.8	7507.37	9219.79	19637.4	9105.53	4667.42	19979	2665.49	12733	6612.65	13329	21621.5	86.1137	118.04	8544.49	2567.81	1210	3097.93	1796.71	993.944
Ether lipid metabolism	0	24.9772	0	1592.14	0	1024.72	273.661	0	0	535.032	0	0	0	0	0	0	56.9781	9.45426	0	0	0	0	0	0	0	51.8235	0
Inositol phosphate metabolism	4393.28	5027.82	6229.3	10588.8	3920.92	14699.3	17874.5	23349.8	20193.6	15994.6	21354.9	25070.4	13219.2	24767.1	4728.26	22969.5	14047.1	16445.5	22837	167.862	477.52	10992.9	4728.26	6447.82	6069.8	2410.87	2172.52
Glycerolipid metabolism	1676.54	11082.9	4867.02	3241.79	1882.2	5914.6	12884.5	34259.3	7294.42	5116.1	8996.19	2732.59	795.35	6857.08	1091.39	6848.02	2531.08	7563.98	8984.42	31.7365	0	3449.8	1087.53	444.514	343.833	791.96	649.936
PI3K-Akt signaling pathway	1298.55	6366.7	4700.32	1975.95	1634.15	1074.07	8323.25	23075.3	3846.1	5484.08	4734.51	1475.8	520.146	5982.53	1162.84	8829.14	1741.58	4298.52	3502.82	90.3844	128.502	2081.08	1162.84	73.4981	0	632.326	856.487
mTOR signaling pathway	1298.55	6366.7	4700.32	1975.95	1634.15	1074.07	8323.25	23075.3	3846.1	5484.08	4734.51	1475.8	520.146	5982.53	1162.84	8829.14	1741.58	4298.52	3502.82	90.3844	128.502	2081.08	1162.84	73.4981	0	632.326	856.487
Sulfur metabolism	0	21803.6	10706.2	13934.4	4694.65	34820.5	26024.7	74949.3	1191.65	4011.88	12727.9	20103.6	30217.6	10839.4	6163.17	5797.89	19365.6	12317.8	11895	62.5717	831.128	22923.7	6163.17	97.1879	25.6472	837.819	419.841
Lysine degradation	0	86309.8	44320.3	3355.12	18971.8	8349.85	87367.1	250955	6030.06	18694.6	61843.3	22402.4	4375.46	65307.8	3467.4	25571.4	11564.7	59148	47806.9	196.795	0	26264	3467.4	0	0	4405.34	926.193
Tryptophan metabolism	0	98774.8	49655.4	3355.12	20602.1	9408.77	99938.2	294350	6718.52	20440.7	71222.5	25542.8	4970.38	74012.8	4350.97	28857.8	13218.1	67146	54901	196.795	0	30049.4	4350.97	0	5.11853	5050.39	1170.77
Arginine biosynthesis	13288.6	20557.7	28949.3	29634.6	15181.6	40607.2	80601.9	91046.2	63089.9	57412.7	66497.5	57022.5	48619.4	87457.6	17454.8	100255	54572.9	38935.9	107363	432.805	932.043	36578.1	17449.7	23513.8	24330.7	9747.16	17319.5
Mannose type O-glycan biosynthesis	0	0	32.5042	846.922	122.209	0	0	0	1884.53	0	80.0288	0	0	0	0	63.8021	0	0	0	0	17.0893	0	0	29.3319	34.1369	0	13.3998
Riboflavin metabolism	3.72333	8640.12	3138.32	13101.9	4860.78	22960.6	12212.9	23818	832.181	11404.2	9614.48	14656.5	19115.3	5818.56	3587.13	7517.39	10709	5089.24	52870.8	189.96	625.496	12575.3	3587.13	6312.69	14890	1276.82	733.135
C5-Branched dibasic acid metabolism	4079.46	7781.06	8183.96	4448.13	5332.17	17965.4	44288.5	60439.9	25342	30841.7	63373.7	71184.4	28482.1	72781	11585.5	47560.4	33857.1	22328.4	35739.2	120.641	678.684	13839.3	11585.5	6514.97	5360.17	1427.71	4108.58
Pentose phosphate pathway	41316.1	49957.2	46158.3	71838.9	21412.2	139371	139214	152096	166895	115325	115623	115530	97167.8	122850	41289.5	195751	99021.6	53286.9	60693.7	1077.64	2901.95	97383.4	41231.9	15336	12139.5	8815.08	14527.5
Amino sugar and nucleotide sugar metabolism	34934.2	66635.7	53194.3	56681.7	24567.3	112067	174104	212171	142597	113335	153586	130199	97446	216303	40265.7	211129	102176	94476.3	146787	1096.34	2653.26	92568.7	39941.8	20618.6	29818.1	15290.1	14753.8
Streptomycin biosynthesis	402.483	5968.02	4355.92	0	1636.68	550.927	6479.5	28612.6	511.431	930.887	4052.06	1504.62	312.715	5713.91	411.532	1828.31	770.371	4142.51	3099.18	34.8584	0	1652.93	411.532	1953.38	0	345.882	125.702
Neomycin, kanamycin and gentamicin biosynthesis	0	5968.02	3197.13	0	1120.67	550.927	6415.83	23091.7	313.119	930.887	3875.84	1504.62	312.715	4169.1	411.532	1626.95	770.371	4005.97	3099.18	25.9466	0	1652.93	411.532	0	0	345.882	125.702
Tyrosine metabolism	7747.99	9468.04	4932.35	7635.21	3327.55	29044	41975.7	28556.3	34019.7	30870	37499	34504.6	25610.1	51382.2	4819.45	49591.7	32654.9	31855.5	45640.5	183.119	544.955	23117	4819.45	8597.71	14475.8	4676.8	4229.73
Valine, leucine and isoleucine biosynthesis	14571.1	19517.3	21012	15063.2	15491.2	47023.8	88757.4	78217.5	93568.8	54397.7	59881.6	77009.1	52356.4	88679.7	16275.7	105482	59597.6	30030.3	78406.4	519.857	1015.7	41685.4	16275.7	7772.89	13426.1	3264.65	5410.06
alpha-Linolenic acid metabolism	0	105364	53856	0	22357.8	10175.6	106875	330095	7345.78	22724.5	75413.1	27338.8	5341.24	79506.3	4851.65	31184.7	14111.7	72188.3	58273.6	196.795	0	32028.3	4851.65	0	0	5461.37	1337.39
Arachidonic acid metabolism	0	1015.97	596.993	0	178.977	91.5725	1094.47	4010.49	82.1531	153.223	676.454	263.133	59.3157	678.559	71.814	265.979	132.948	683.948	499.019	6.64974	0	280.671	71.814	0	0	56.5906	20.3283
Selenoamino acid metabolism	9137.99	28523.9	19946.6	24837	10382.3	54746.3	64960	86296.5	46707.6	25755.1	26758.5	51538.3	51803	63399.5	9968.3	47528.6	40711.1	18792	17571	264.765	1385.33	33602.5	9697.31	2655.13	4130.7	2549.25	2548.68
Atrazine degradation	172.588	3.11801	10387.9	5659.28	4226.42	5.95664	5151.44	20507.1	827.73	2740.26	425.578	166.224	20.1694	4495.01	4.85717	595.5	308.817	937.845	43150	17.1184	24.54	0	0	13287.7	11285.6	3250.99	5989.44
Folate biosynthesis	1611.14	9210.23	7083.84	16562.5	6118.5	26131.8	17777.8	25855.3	10103.6	16194.5	13246.4	15778.4	21537	12951.2	4875.3	14458.8	14595.6	9542.24	46881.8	244.817	702.591	14506.3	4872.27	5916.76	13813.9	1902.71	1162.89
Fatty acid metabolism	0	111747	56287.9	0	23305.4	10603.7	107852	349295	7694.33	23661.1	78649.6	28920.5	5396.19	83481.7	5267.08	32796.2	14912	73022.3	60770.7	196.795	0	33795.5	5267.08	0	0	5766.68	1437.6
Cysteine and methionine metabolism	17232.8	44820.4	34950.9	41389	20059.6	66993.2	89227.1	152038	88008	44815.8	77287.6	94323	64477.1	102626	20272.7	106100	58257.6	32135.5	49756.6	689.683	1903.03	47317.4	18853.4	11705.9	9692.13	6759.82	7678.14
Relaxin signaling pathway	1298.55	6366.7	4700.32	1975.95	1634.15	1074.07	8323.25	23075.3	3846.1	5484.08	4734.51	1475.8	520.146	5982.53	1162.84	8829.14	1741.58	4298.52	3502.82	90.3844	128.502	2081.08	1162.84	73.4981	0	632.326	856.487
Glyoxylate and dicarboxylate metabolism	7941.67	38529.6	16684.5	23015.5	11025	42078.1	48847.4	107471	37472.2	18415.6	30183.4	27494.6	41750.9	26636.5	10220.8	30248	22887.2	23445.8	24759.2	384.392	1219.81	38786.4	10215.1	6357.4	1436.37	2899.76	2736.25
Human papillomavirus infection	1298.55	6366.7	4700.32	1975.95	1634.15	1074.07	8323.25	23075.3	3846.1	5484.08	4734.51	1475.8	520.146	5982.53	1162.84	8829.14	1741.58	4298.52	3502.82	90.3844	128.502	2081.08	1162.84	73.4981	0	632.326	856.487
