# Supplementary material for: Multi-omics analysis reveals the influence of genetic and environmental risk factors on developing gut microbiota in infants at risk of celiac disease
Source: Microbiome. 2020 Sep 11;8:130. doi: 10.1186/s40168-020-00906-w (PMC7488762; doi:10.1186/s40168-020-00906-w)
Supplement: Supplementary file 6 — Additional file 5: Results of the metabolomic profiling of stool samples. [file 40168_2020_906_MOESM5_ESM.xlsx]

## Sheet: Sheet1
Multi-omics analysis reveals the influence of genetic and environmental risk factors on developing gut microbiota in infants at risk of celiac disease
Microbiome Journal, 2020
Results of metabolomic profiling of fecal samples at each sampling time point

## Sheet: Enrollment
PaperID	Glycolic acid	Dihydroxyacetone	Butyric acid	Threonine	Glycerol	Acetic acid	2-Hydroxyisovaleric acid	Valine	Diethylene glycol	Serine	Glycine	Butanedioic acid	Propanoic acid	Sulfuric acid	Proline	Homoserine	1,2,4-Butanetriol	Methionine	Erythrose	Oxalic acid	GABA	Thymine	Malic acid	4-Hydroxycyclohexylcarboxylic acid	Succinic acid	Erythritol	Ribose (peak 1)	Hydroxyphenylacetic acid	Tyramine	Arabinonic acid	Ribitol (peak 1)	Ribitol (peak 2)	Ribose (peak 2)	18-Oxocorticol	alpha-D-Glucopyranoside	Methyl beta-D-glucopyranoside	Glucose (peak 1)	Glucose (peak 2)	Hydrocinnamic acid	Galactaric acid	2-Hydroxyisocaproic acid	Mannose (peak 1)	Gluconic acid	Galactose (peak 2)	Mannitol (peak 1)	Stearic acid	Fructose	Ribonic acid	Lactose (peak 1)
subject_1	0.173514	0.00164851	0.00244238	0.0152828	0.0238412	0.0228237	0.0124715	0	0.00204723	0.087479	0.00725382	0.00638762	0.000322759	0	0.00133543	0.00656659	0	0.0064085	0.000200801	0.00379238	0.00433716	0.00705409	0.0441015	0.00241015	0.00518624	0.0486997	0.00635894	0.0245825	0	0.014588	0.665206	0.651616	0.0228008	2.83845	0.0459376	0.0292991	0	3.898	0.0165391	0.140207	0.00453212	0.00180318	0.00121226	0.00289093	0	0.0166338	0.000555057	1.16752	0
subject_2	0.193371	0.208148	0.0292077	0.17423	0.461996	16.0398	0.186175	0.306827	0.200195	0.167178	1.89887	0.132425	0.0102964	0.0388955	0.0237015	0.00610062	0.00974067	0	0.00694879	0.192361	0.0719112	0.126858	0.248933	0.0223309	0.133419	0.0699785	0.00910225	0.2445	0.00618791	0.347883	0.299299	0.0161363	0.182274	0.563341	0.153984	0.108122	0	0.835919	0.0152767	0.0466533	0.037522	0.0186228	0.00918222	0.0883896	0	0.0774797	0.00726163	1.11823	1.54309
subject_3	0.118054	0.0420493	0.0103186	0.0210829	0.102827	2.89309	0.302585	0.613653	0.39621	0.100303	2.219	0.0476825	0.00142137	0.0382852	0.0177991	0.0084987	0.0194813	0	0.00356738	0.0320022	0	0.066676	0.0882943	0.0189912	0.102112	0.128612	0.0065962	0.105916	0	0.0873611	0.239323	0.0139643	0.129392	0.893156	0.0531838	0.075858	0	0.171478	0.00166449	0.0227509	0.0176284	0.0286315	0	0.0881786	0	0.016279	0.00355401	0.117994	0.519688
subject_4	0.0750905	0.0224857	0.00345609	0.0249136	0.151693	1.32942	0.16776	0.180272	0.00628352	0.132153	0.364072	0.0416118	0.00213708	0.00968258	0.00827167	0.00146444	0.0147104	0	0.00255174	0.0457738	0.0140627	0.0651692	0.262896	0.0227119	0.258288	0.19391	0.0091309	0.114977	0.0844553	0.0362974	1.03244	0.151718	0.0644205	0.16552	0.0621187	0.097044	0.026857	1.35883	0.00321209	0.0685879	0.0209775	0.027302	0.00159316	0.00581206	0	0.0119803	0.000989864	0.16995	0.196769
subject_5	0.131968	0.0430042	0.0100907	0.0437308	0.571949	2.67678	0.0398994	0.214363	0.00268443	0.053733	0.795787	0.0490671	0.00143783	0.0328932	0.00894428	0.0271599	0.0251534	0.00419185	0.00452615	0.0308423	0.00236915	0.120418	0.231656	0.0169711	0.377549	0.113563	0.00928669	0.223773	0.00344854	0.0656872	0.577941	0.530716	0.0899647	5.50821	0.129387	0.0450288	0.00857594	2.28506	0.151518	0.0387689	0.0244449	0.0293021	0.00231324	0.0253923	3.67176e-05	0.0200447	0.00230704	0.0685289	0.7875
subject_6	0.268687	0.374246	0.0480967	0.327378	0.821166	29.1864	0.0697651	0	0.00418018	0.234054	1.57873	0.217168	0.0191715	0.0395058	0.0296038	0.00370254	0	0	0.0103302	0.352719	0.143822	0.187041	0.409572	0.0256707	0.164727	0.0113448	0.0116083	0.383084	0.0123758	0.608405	0.359274	0.0183084	0.235157	0.233527	0.254783	0.140387	0	1.50036	0.028889	0.0705557	0.0574157	0.008614	0.0183644	0.0886006	0	0.13868	0.0109693	2.11847	2.56649
subject_8	0.149932	0.000864102	0.00386812	0.0108225	0.0134581	0.0848046	0.00407586	0.00679018	0.00101035	0.00973464	0	0.00570361	0.000135665	0	0.00194697	0.0426074	0	0	0	0	0.00473831	0.013522	0.0196362	0.0012695	0.0597696	0.0532	0.00282348	0.0894846	0	0.0114399	0.0993232	0.00487284	0.0221509	1.56317	0.0210705	0.0781069	0.0171519	0.589515	0.268467	0.0435013	0.0144166	0.0132297	9.90324e-05	0.00117752	7.34353e-05	0.00972019	0.000300396	0.0772205	0.249744
subject_9	0.0649455	0.0486877	0.00110803	0.0496673	0.08482	3.14243	0.0241842	0.111132	0.0609868	0.0336627	0.230031	0.0672964	3.73739e-05	0.00821325	0.0026945	0.00180982	0.00693941	0.00385455	0.00437727	0.0396623	0.031354	0.0938232	0.063486	0.00255453	0.184473	0.0132544	0.00409168	0.14483	0	0.0229823	0.400471	0.0118936	0.0948188	0.970542	0.627753	0.102394	0	0.969372	0.0689539	0.115983	0.00695245	0.0130524	0.001068	0.00669449	0	0.0253615	0.00166972	0.669892	0.00138786
subject_10	0.2333	0.000889918	0.00416325	0.000443792	0.00610562	0.0230614	0.00520482	0	0.00140773	0.0315511	0	0.0156309	0.000529977	0	0.00160867	0.00179157	0	0	0.00171769	0.00519676	0.00928888	0.0242843	0.032765	0.00607275	0	0.0611954	0.00261213	0.0848364	0	0.0313648	0.860132	0.00360513	0.0308901	3.23664	0.190951	0.0937767	0	4.51087	0.0367841	0.210736	0.0242684	0.0360464	0.000556914	0.0367583	0	0.0134914	0.000892463	0.225839	0.132796
subject_11	0.0221825	0.0340026	0.000954615	0.0252201	0.0644814	2.65883	0.0130518	0.330104	0.00600691	0.0429111	0.728144	0.0402298	0.004059	0.0193652	0.0124967	0.000711957	0	0	0.000582318	0.0361777	0.0281253	0.0639679	0.141551	0.0449282	0.428158	0.17488	0.00154086	0.175769	0.168911	0.0277041	0.341926	0.300717	0.0654982	0.255449	0.102762	0.08456	0.0537141	2.62233	0.0050112	0.0927822	0.0153805	0.0475198	0.00101112	0.000718605	0	0.0186212	0.000984833	0.282567	0.308852
subject_12	0.310097	0.00918307	0.00450577	0.0141296	0.141681	0.0306693	0.104871	0.0139521	0.0100743	0.0965409	0.00742538	0.0334302	0.0004407	0	0.00388549	0.00562445	0.013134	0.0551586	0.0181483	0.096429	0.012298	0.0364376	0.300418	0.0131019	0.00432414	0.247973	0.0206922	0.174996	0.00088092	0.039517	1.3472	0.227365	0.0246753	3.14187	0.0757333	0.0465394	0	3.94868	0.0408995	0.302726	0.0234154	0.00888239	0.00243816	0.0113642	0	0.0166336	0.00120309	1.7085	0.0639864
subject_13	0.134231	0.115317	0.0163319	0.099572	0.306845	8.68458	0.176967	0.243549	0.103239	0.149666	1.13147	0.0870186	0.00621676	0.0242891	0.0159866	0.00378253	0.0122255	0	0.00475027	0.119067	0.0429869	0.0960138	0.255915	0.0225214	0.195854	0.131944	0.00911658	0.179738	0.0453216	0.19209	0.665871	0.0839272	0.123347	0.364431	0.108051	0.102583	0.0134285	1.09737	0.00924442	0.0576206	0.0292498	0.0229624	0.00538769	0.0471008	0	0.04473	0.00412575	0.64409	0.869928
subject_14	0.127999	0.0109689	0.00595757	0.0246072	0.238905	0	0.322467	0.0304386	0.00656013	0.221395	0	0.0429938	0.000215162	0	0.00404662	0.00221692	0.0294208	0	0.00452117	0.0553699	0	0.0663705	0.384241	0.000495539	0.088417	0.212939	0.0167209	0.0541846	0	0.0448908	1.72296	0.0027194	0.0633428	0.0755914	0.0214751	0.109528	0	0.0953284	0.00141299	0.0443935	0.0265746	0.0070842	0.0021752	0.0109055	0	0.00533949	0.000994895	0.0573321	0.0846875
subject_15	0.922439	0.00736124	0.0178128	0.0257157	0.0232531	0.0353485	0.122463	0	0.00965984	0.00741581	0	0.0100927	0.00118544	0	0.0124208	0.0056257	0	0	0.00770689	0.00341175	0.0444833	0.0363616	0.0252168	0.00261021	0	0.2567	0.0624435	0.502182	0.00995093	0.164202	1.27484	0.0187853	0.230281	14.2779	0.00152771	0.425343	0	17.9422	0.0194448	0.0647376	0.0412802	0.279705	0.00623346	0.0580533	0.000550673	0.0249367	0.00285574	9.31306	0.0723955
subject_16	0.181618	0.012801	0.00376644	0.00102398	0.00320976	0.0605932	0	0	0.001288	0.0153848	0	0.017351	0.00100743	0	0.00176128	0.014663	0.000205362	0	0.000217131	0.00747384	0.00892591	0.0198223	0.0626958	0.00172264	0	0.0436095	0.00486814	0.102993	0	0.04125	1.01383	0.0035933	0.016683	3.7057	0.697745	0.0820219	0.00134105	3.69872	0.00439927	0.15071	0.0325473	0.0351246	0.000679652	0.000919377	0	0.00647315	0.000119642	0.0429276	0.204854
subject_17	0.131115	0.0631428	0.0111447	0.0620896	0.272875	4.34229	0.249717	0.136994	0.0548997	0.18553	0.565735	0.0650062	0.00321596	0.0121445	0.0100166	0.00299972	0.0208231	0	0.00463572	0.0872186	0.0214935	0.0811922	0.320078	0.0115085	0.142135	0.172442	0.0129188	0.116961	0.0226608	0.118491	1.19442	0.0433233	0.0933451	0.220011	0.0647631	0.106056	0.00671426	0.596352	0.00532871	0.0510071	0.0279122	0.0150233	0.00378145	0.0290032	0	0.0250348	0.00256032	0.350711	0.477308
subject_19	0.142703	0.0160258	0	0.00673787	0.349246	0.0670843	0.196901	0.0418563	0.0252166	0.201556	0.0150223	0.0621064	0.000341449	0	0.00239557	0.00318746	0.0394019	0.159067	0.0519145	0.233861	0	0.0606738	0.648511	0.0257768	0.00778618	0.296342	0.0269041	0.0977794	0.00264276	0.0722092	1.8714	0.0104751	0.0497962	0.660519	0.178568	0.0527689	0	1.18992	0.00818594	0.679793	0.00888634	0.0161211	0.00101179	0.0214403	0	0.0113939	0.00119698	2.31297	0.0740874
subject_20	0.0985477	0.0960916	0	0.0893448	0.161957	6.14176	0.0407267	0.222263	0.0139291	0.0437104	0.447245	0.129312	0	0.0159986	0.00409428	0.000998852	0	0.0077091	0.00688497	0.0789025	0.0595668	0.169016	0.0925905	0	0.354525	0.0250539	0.00669468	0.271226	0	0.0190865	0.296125	0.0205215	0.189638	0.0139013	0.707871	0.177793	0	0.262773	0.01463	0.142676	0.0078994	0.0124555	0	0.00972374	0	0.0444906	0.00311506	0.139151	0
subject_21	0.614073	0.00987494	0.0110749	0.0203681	0.0519546	0.00209972	0.105239	0	0.00295888	0.000587895	0	0.0317967	0.000657893	0	0.00792547	0.00711929	0	0	0.00232978	0.0516334	0.0325569	0.0415849	0.208642	0.0111188	0	0.398877	0.0288134	0.402625	0	0.031754	1.50498	0.0200046	0.00142896	5.92663	0.00269394	0.0575501	0	6.75812	0.0979735	0.0881797	0.0568278	0.00872292	0.00509044	0.00976133	0	0.0218732	0.00185724	1.64502	0.117872
subject_22	0.79462	0.00591508	0.00915579	0	0.0493378	0.0163723	0.00724852	0.000277278	0.00994796	0.00519289	0	0	0.000225452	0	0.00598244	0.00288972	0	0	0.00209119	0.0106784	0	0.035219	0.446737	0.00225658	0	0.0400113	0.00540393	0.410753	0	0.023242	0.676181	0.0230414	0.120475	3.29116	0.0604246	0.15733	0	10.3441	0.0268659	0.323038	0.0559986	0.0133122	0.00269027	0.00628235	0	0.0511739	0.00480017	0.290544	0
subject_23	1.33352	0.0401106	0.0901926	0.1193	0.663429	0.0309463	1.77275	0	0.94586	0.0877433	0	0.0103065	0.0199467	0	0.103136	0.162881	0	0	0.0551776	0.0716414	0.141761	0.235922	0.119218	0.176507	0	0.605105	0.115691	3.17066	0	0.224412	6.53327	0.195322	0.0646368	8.44096	0.922597	0.458574	0	64.9849	21.9081	0.0459261	0.397134	0.0372283	0.050582	0.525212	0	0.138543	0.00740009	16.9387	1.69566
subject_24	0.0313433	0.00128384	0.00221606	0.00998983	0.0076831	0.143095	0.00764162	0	0.108045	0.0236151	0.0128159	0.00528046	7.47479e-05	0.000427946	0.00129472	0.00262078	0.0138788	0	0.00186957	0.000422152	0.00314125	0.0186305	0.0343814	0.00510906	0.0144213	0.00145488	0.00148868	0.0184336	0	0.026878	0.504816	0.00326573	0	1.92718	0.547635	0.0269942	0	1.67597	0.123278	0.0892906	0.00600551	0.0136492	0.002136	0.00366524	0	0.00623251	0.000224375	1.20063	0.00277572
subject_25	0.0421017	0.020507	0.00578001	0.00442848	0.0324987	0.013915	0.0290057	0	0.00638492	0.037762	0.000645385	0.0140116	0.0003509	0	0.00449105	0.00416972	0	0	0.00135536	0.00143943	0.0106442	0.00792708	0.213444	0.0143813	0.00208683	0.172422	0.00492955	0.0989587	0	0.012528	0.744555	0.00292548	0.0309017	3.32543	0.00298209	0.0191008	0	4.94444	0.00700255	0.0184548	0.0161954	0.000161573	0.000512776	0.00501967	0	0.0156754	0.000538208	0.0947462	0.0399041
subject_26	0.116158	0.00171932	0.00806484	0.00690043	0.0509576	0.0244068	0.0359194	0	0.137853	0.00364915	0	0.06984	0.000971937	0	0.00597717	0.014425	0	0	0.0105304	0.00426551	0	0.0395963	0.202521	0.00192568	0	0.16808	0.021717	0.295874	0	0.0285366	1.82668	0.0128163	0.197109	7.38368	0.0112765	0.0516454	0	9.65329	0.0922451	0.502747	0.0517399	0.00261529	0.00600638	0.0029913	0	0.0254887	0.0018071	6.1463	0.0781962
subject_27	0.0144882	0.00278856	0.00389992	0.00885893	0.0163363	0.00688482	0.0272678	0	0.13773	0.0219325	0	0.0291183	0.000355891	0	0.00446595	0.00159296	0	0	0.0010885	0.00772717	0.0115029	0.0203342	0.136275	0.000794349	0	0.158535	0.0115362	0.142886	0	0.0184074	0.582324	0.00711824	0.062702	0.683115	0.0474016	0.0719157	0	2.76319	0.0110527	0.0115071	0.0284253	0.000839113	0.00135438	0.000776948	0	0.0517836	0.00934695	0.998945	0.0401013
subject_28	0.0354269	0.000956149	0.00225943	0.00557646	0.008351	0.0952026	0.0150578	0.0030001	0.0964049	0.579958	0.00816311	0.00484765	0.000373024	0	0.0012951	0.00896797	0	0.00587402	0	0	0	0.011418	0.0237534	0.0182897	0.0443406	0.0145943	0.00197318	0.0631361	0	0.00367128	0.349634	0.00353926	0.0187131	1.47525	0.523944	0.00128871	0	1.71123	0.089845	0.0477054	0.0116653	0.000559168	0	0.000202882	0	0.00795416	0.000152575	0.111371	0.130445
subject_29	0.0570377	0.0382188	0	0.0022459	0.0152842	0.0551742	0.013237	0	0.0444988	0.108637	0	0.0203152	0.000607514	0	0.0012548	0.00161517	0	0	0.00114522	0.000194997	0	0.0202676	0.0647937	0.00333017	0	0.0475662	0.00536282	0.0508904	0	0.0300316	0.676761	0.67362	0.00712337	2.1418	0.00388846	0.0250754	0	2.59607	0.00654006	0.145411	0.00701299	0.00183607	0	0.00751818	0	0.00765789	0.000302191	1.59367	0.00511214
subject_30	0.0386215	0.0515245	0	0.0564799	0.0706342	3.47525	0.0216541	0	0.0769045	0.0239187	0.174634	0.0564198	0.000956819	0.00274902	0.0128127	0.00564528	0	0	0.00480233	0.0466871	0.0427326	0.0494241	0.345549	0.0210976	0.0119471	0.0139075	0.0205994	0.0926838	1.12311	0.000644996	0.178025	0.178025	0.0813901	0.0042116	0.0889708	0.0168233	0	0.191103	0.0204824	0.00323388	0.0342226	0.0100095	0	0.00824083	0	0.0397171	0.00830978	0.00555631	0.308353
subject_31	0.046299	0.00206345	0.00495965	0.000841716	0.0395664	0.0196918	0.00682667	0.00604797	0.0417921	0.140491	0	0.0380765	0	0	0.00242609	0.0421903	0	0.0212591	0.00338718	0.0174048	0.0165611	0.0386812	0.0854917	0.00111332	0.0496879	0.0776447	0.0909531	0.104051	0	0.0209636	0.709764	0.00468924	0.0419758	4.00251	0.242959	0.0133887	0.748594	1.96083	0.00319574	0.283089	0.107932	0.0291813	0.00356687	0.016726	0	0.0149896	0.000209615	0.273773	0.169047
[truncated: 4 more columns]

## Sheet: 3 months
PaperID	Glycolic acid	Dihydroxyacetone	Butyric acid	Threonine	Glycerol	Acetic acid	2-Hydroxyisovaleric acid	Valine	Diethylene glycol	Serine	Glycine	Butanedioic acid	Propanoic acid	Sulfuric acid	Proline	Homoserine	1,2,4-Butanetriol	Methionine	Erythrose	Oxalic acid	GABA	Thymine	Malic acid	4-Hydroxycyclohexylcarboxylic acid	Succinic acid	Erythritol	Ribose (peak 1)	Hydroxyphenylacetic acid	Tyramine	Arabinonic acid	Ribitol (peak 1)	Ribitol (peak 2)	Ribose (peak 2)	18-Oxocorticol	alpha-D-Glucopyranoside	Methyl beta-D-glucopyranoside	Glucose (peak 1)	Glucose (peak 2)	Hydrocinnamic acid	Galactaric acid	2-Hydroxyisocaproic acid	Mannose (peak 1)	Gluconic acid	Galactose (peak 2)	Mannitol (peak 1)	Stearic acid	Fructose	Ribonic acid	Lactose (peak 1)
subject_1	0.0364142	0.0342004	0	0.0135667	0.0956542	2.39248	0.00623152	0.377698	0.01747	0.0308132	0.53121	0.0835597	0.00147986	0.0154725	0.0137206	0.0286742	0.0228287	0.0431829	0.00733681	0.0243203	0.014739	0.0405769	0.115962	0.0299635	0.142848	0.0117815	0.0933754	0.113945	0	0.320419	0.497603	0.0335696	0.0139159	0.19893	0.267295	0.100531	0.178368	0.216661	0.00629178	0.0996228	0.0280624	0.0302134	0.00156676	0.0110729	0.0355734	0.0100146	0.00360418	0.147512	0.147504
subject_2	0.0292214	0.00102684	0.00212015	0.0153709	0.0119929	0.0627841	0.0108526	0.0520815	0.00818984	0.149816	0.308393	0.0285946	0.000298681	0.00335186	0.00375311	0.00152321	0	0.0610344	0.00345594	0.00548459	0.0120635	0.0649571	0.0572479	0.0168672	0.151707	0.096441	0.00339403	0.0236708	0	0.116849	1.65767	0.00946628	0.0990636	2.14655	1.1466	0.0626391	0	1.47396	0.0191201	0.373584	0.0262239	0.0120128	0.000413973	0.00754859	0	0.00574655	0.000249599	0.572872	0.0182201
subject_3	0.0992761	0.003081	0	0.0194767	1.2517	0.0846167	0.0649	0.727678	0.0166469	0.181319	2.43909	0.0307914	0.000362121	0.0727946	0.0533488	0.0236183	0.0463387	0	0.00247765	0.00135643	0	0.18895	0.272711	0.141643	0.209471	0.80198	0.0410425	0.0676487	0.546935	0.118463	1.95438	0.00268742	0.0348872	0.0272455	0.13713	0.0789986	0.564498	1.17441	0.00797616	0.00106506	0.00454379	0.00774771	0	0.0888072	0.0151582	0.00633468	0.00468568	0.0266533	0.0282315
subject_4	0.0649745	0.00379431	0	0.0472358	0.0218113	0.0375827	0.234856	0.204067	0.0293448	0.375152	0.829469	0.0200229	0	0.013568	0.000980293	0.00906422	0.0658452	0	0.00382636	0.00145341	0	0.0790153	0.110594	0.0131998	0.909245	0.639726	0.0402283	0.0171566	0.632289	0.0131014	1.18994	0.00223377	0.0123812	0.185237	0.0400256	0.0527527	0.127166	0.376881	0.00222953	0.00711409	0.0842925	0.0074843	0.000872763	0.0257484	0.000332253	0.00553757	0.00014924	0.0211137	0.0400501
subject_5	0.0324748	0.00176521	0.00230235	0.0131021	0.782448	0.0507007	0.0901484	0.169128	0.0172415	0.141182	0.854129	0.0373536	0.000155483	0.0270297	0.0201991	0.272818	0.0194029	0	0.0050276	0.00211267	0	0.153196	0.384607	0.0298	1.14823	0.396779	0.000327282	0.0664142	0	0.039047	1.28482	0.669402	0.0342353	2.64518	0.0660042	0.0305841	0.224913	2.54529	0.00214388	0.0883661	0.0122886	0.00381465	0	0.015088	0	0.0155328	0.00084684	0.0908743	0.0290002
subject_6	0.0642488	0.00205392	0.00106008	0.0174238	0.631846	0.0737004	0.0378763	0.38988	0.0124184	0.165567	1.37374	0.029693	0.000330401	0.0380732	0.028551	0.0125707	0.0231694	0.0305172	0.00296679	0.00342051	0.00603177	0.126953	0.16498	0.0792551	0.180589	0.449211	0.0222183	0.0456597	0.273468	0.117656	1.80602	0.00607685	0.0669754	1.0869	0.641863	0.0708189	0.282249	1.32419	0.0135481	0.187325	0.0153838	0.00988027	0.000206987	0.0481779	0.00757911	0.00604061	0.00246764	0.299763	0.0232258
subject_7	0.00733145	0.000967169	0.0016611	0.0144074	0.0045304	0.0311484	0.0719829	0.0163218	0.210522	0.0762367	0.0157059	0.00869692	0.000144513	0	0.00386482	0.011925	0.003649	0	0.00379324	0.0018381	0	0.0025042	0.0701733	0.00527865	0.210162	0.0918946	0.00101219	0.0444071	0	0.0150204	0.152621	0.00619177	0.137781	1.83325	0.0118268	0.026196	0	0.414942	0.0122104	0.049865	0.000245242	0.00738553	5.77017e-05	0.380871	0	0.00226894	0.000263217	0.0164447	0.141637
subject_8	0.0403852	0.00323449	0.00263067	0.00977392	0.0261424	0.0119192	0.0547523	0.0134977	0.0239324	0.210976	0.0189559	0.026985	0.000145363	0	0.00402894	0.0217505	0.0272625	0.0351173	0.00698586	0.000911867	0	0.0997275	0.162835	0.00153365	0.00246208	0.124538	0.00982688	0.0662784	0	0.0483411	1.11239	0.00378439	0.0251	2.37394	0.279829	0.0238727	0.260603	1.67303	0.00909891	0.544706	0.0373799	0.00939262	0.00226844	0.00608174	0.00632104	0.014503	0.000874513	0.196727	0.137182
subject_9	0.386511	0.0256048	0.00229451	0.0142492	0.113561	0.0655307	0.182944	0.10824	0.021694	1.17894	0.0611646	0.121601	0	0	0.00478605	0.0163096	0.0735264	0.00011789	0.0178463	0.0116758	0.0247595	0.089751	0.153388	0.0599775	0.0422053	1.12009	0.0546033	0.192013	0	0.0498704	6.83279	6.34272	0.185112	14.0856	0.0987201	0.09076	0	14.8023	0.0661433	0.505354	0.0407351	0.0581272	0.00102925	0.117912	0.00193943	0.0500218	0.00199281	2.52752	0.131841
subject_10	0.0403852	0.00323449	0.00263067	0.00977392	0.0261424	0.0119192	0.0547523	0.0134977	0.0239324	0.210976	0.0189559	0.026985	0.000145363	0	0.00402894	0.0217505	0.0272625	0.0351173	0.00698586	0.000911867	0	0.0997275	0.162835	0.00153365	0.00246208	0.124538	0.00982688	0.0662784	0	0.0483411	1.11239	0.00378439	0.0251	2.37394	0.279829	0.0238727	0.260603	1.67303	0.00909891	0.544706	0.0373799	0.00939262	0.00226844	0.00608174	0.00632104	0.014503	0.000874513	0.196727	0.137182
subject_11	0.10531	0.0618092	0.0111481	0.133301	10.5256	5.08427	0.0256763	0	0.00366695	0.0753767	1.12372	0.172646	0.00183538	0.0434429	0.00237139	0.00900952	0.00272527	0	0	0.0503585	0.0739808	0.182153	0.0933183	0.047329	0.453955	0.0580327	0.00955479	0.205753	0	0.199236	0.664031	0.664031	0.107234	3.15729	0.36192	0.00241119	0	0.936227	0.027594	0.073773	0.0187851	0.00133428	0	0.0128766	0.000639603	0.025697	0.00229559	0.782728	0.254721
subject_12	0.0402673	0.0159904	0	0.0130549	0.461316	1.2449	0.124503	0.949778	0.000521061	0.0370496	2.04365	0.0605077	0.00156919	0.0592303	0.0413332	0.00280022	0.00709056	0.032014	0.0052493	0.0213906	0.00597273	0.120631	0.192642	0.470292	0.494212	0.0494609	0.0379151	0.0638335	0	0.0301299	0.858947	0.858947	0.0348551	0.339825	0.0150901	0.0533133	0.219598	0.153776	0.00145166	0.211949	0.0013959	0.00254738	0.00100271	0.00417089	0.025338	0.0120063	0.00030235	0.0304825	0.00137235
subject_13	0.624893	0.0482159	0	0.00467696	0.172478	0.123199	0.194474	0.140369	0.0193356	1.7965	0	0.220918	0	0	0.00284942	0.026659	0.122772	0	0.0285169	0.0219904	0.0495191	0.152915	0.230238	0.117384	0	2.02238	0.101432	0.344232	0	0.0876992	12.6655	12.6711	0.0201772	25.118	0.0876837	0.140363	0	24.5678	0.129611	0.996059	0.077794	0.0954898	0.0020585	0.225024	0.00387885	0.091848	0.00398562	4.9471	0.210906
subject_14	0.148129	0.0029936	0.00458902	0.0238215	0.0546429	0.00786226	0.171413	0.0761107	0.0240525	0.561389	0.122329	0.0222843	0	0	0.00672269	0.00596012	0.0242803	0.000235779	0.00717565	0.00136118	0	0.0265869	0.0765382	0.00257121	0.0844106	0.217795	0.00777483	0.0397942	0	0.0120416	1.0001	0.0143476	0.350047	3.05309	0.109757	0.0411566	0	5.03685	0.00267608	0.0146495	0.00367617	0.0207646	0	0.0108003	0	0.00819569	0	0.107934	0.0527761
subject_15	0.0124331	0.00228987	0.00280739	0.0120834	1.52145	0.100238	0.0728047	0.321726	0.00159083	0.126248	1.67035	0.063201	0.000310966	0.0540595	0.0353751	0.504217	0	0	0.00187031	0.00279803	0	0.129451	0.55502	0.0596001	2.29154	0.595235	0.000500388	0.0775811	0	0.0131054	1.33767	1.33767	0.052951	2.85954	0.109173	0.0146823	0.449825	3.67432	0.000941598	0.0768974	0.000732848	0.0037731	0	0.0301761	0	0.0234055	0.000585867	0.11654	0.0132465
subject_16	0.0905652	0.00132809	0.00410771	0.0397069	0.394875	0.108916	0.149014	0.12675	0.00143221	0.247794	0.204928	0.0785432	0.000192435	0.025757	0.00413925	0.0212668	0.0630698	0.100996	0.0105835	0.00439601	0	0.0894518	0.143964	0.065311	0.790732	0.277955	0.0790243	0.0592867	0.0762054	0.0813162	3.20746	0.00137984	0.0145796	0.0177929	0.0258825	0.019153	0	2.23905	0.000328003	0.131418	0.0191186	0.0018983	0.000369868	0.00364711	0	0.0114326	0.000936123	0.215256	0.00332117
subject_17	0.418147	0.000643113	0.00592337	0.00944277	0.00908104	0.168451	0.17172	0	0.00094061	0.019891	0	0.0195349	0.00153883	0	0.00332069	0.0133535	0	0.00920717	0.00176153	0.037287	0.0271398	0.0215936	0.0515541	0.000580769	0	0.0826961	0.01745	0.116384	0	0.0262154	0.591712	0.00566133	0.0118372	5.40611	0.0159865	0.00486741	0	5.61015	0.0245293	0.0295656	0.000143914	0.00308643	0	0.000684009	0	0.0154675	0.00308387	0.142819	0.219445
subject_18	0.271511	0.00237286	0.00493253	0	0.102566	0.0343766	0.197761	0	0.0158984	0.00159098	0	0.00213639	0.000220895	0	0.00445208	0.00064711	0	0.000336061	0.00208801	0.0179069	0.0282106	0.0384307	0.0922535	0.00154837	0	0.109992	0.0852723	0.144091	0	0.0583816	1.35318	0.0775815	0.134083	4.56063	0.27284	0.0265433	0	5.28634	0.049288	0.449905	0.0548395	0.0209244	0.00027321	0.0179833	0	0.0143003	0.000504733	0.130673	0.0495625
subject_19	0.0562981	0.0457695	0	0.0151899	0.0268147	0.0548199	0.0211447	0.0137676	0.0191165	0.105559	0.0474095	0.0196572	0	0	0.00163993	0.00190998	0.00536661	0.00321716	0.00295458	0.000447893	0.00465634	0.00585605	0.182949	0	0.0249184	0.0183452	0.00061596	0.0261011	0	0.0117361	0.250432	0.0314517	0.0125184	0.97275	0.0478411	0.0276549	0	0.966897	0.000449325	0.0787025	0.00800386	0.00287888	0	0.00129831	0	0.00479915	6.97011e-05	0.0985726	0.0123365
subject_20	0.112466	0.0335603	0.00311848	0.00510704	0.0166547	0.0155059	0.0349157	0	0.00560114	0.00837195	0	0.00384308	0.00126281	0	0.000392213	0.00668868	0	0	0.0255731	0.0020767	0.0245299	0.0964549	0.10407	0.00755068	0	1.45136	0.00493597	0.135773	0	0.0593355	0.476157	0.0116633	0.0634755	0.0438539	0.148955	0.0305136	0	0.516259	0.0501439	0.101478	0.0190439	0.0207206	0.000253987	0.0198096	0	0.0124655	0	0.0173823	0
subject_21	0.136086	0.00495709	0.00304427	0.00201959	0.0189927	0.00897188	0.00589269	0.0102467	0.0193603	0.0932379	0	0.0340545	0.000846353	0	0.00131726	0.00189905	0	0.000977526	0.00173401	0.00493349	0.0094603	0.0276035	0.0704351	0.0140332	0	0.02385	0.00436564	0.0842159	0.000349261	0.0122026	0.967652	0.00194417	0.00790067	4.16139	0.0292679	0.0108093	0	3.63544	0.0110189	0.143695	0.00847595	0.0122736	0.00309553	0.0102235	0	0.00838891	0.000354916	0.960742	0.128171
subject_22	0.647115	0.0982794	0	0.18059	0.0769517	0.18922	0.128206	0	0.077756	1.87954	0	0.155931	0.000811039	0	0.00779802	0.0648602	0.0376357	0.331835	0.0203826	0.166801	0	0.0753452	0.283735	0.0322688	0	0.152846	0.0429695	0.250718	0	0.204701	4.92582	4.9193	0.0379031	20.1016	0.110692	0.109268	0	8.45309	2.41758	0.856051	0.0105717	0.0693841	0.0284883	0.0925099	0	0.071479	0.00730023	1.34191	0.65743
subject_23	0.327527	0.00768309	0	0.118138	0.0801284	4.36978	0.0108366	0	0.00760123	0.0341895	0.0296625	0.0276566	0.0010498	0	0.00463117	0.0273079	0	0	0.00319091	0.0175895	0.0449083	0.0605795	0.160918	0.0114597	0	0.00258105	0.0124845	0.358397	0	0.0144009	0.433211	0.0240084	0.120825	3.40973	0.204201	0.00650491	0	1.36931	0.628473	0.00650667	0.029399	0.100252	0.00285256	0.00118673	0.000493242	0.0218843	0.00505934	0.0790177	0.0593107
subject_24	0.0212453	0.00204898	0.00157767	0.0107721	0.80933	0.026001	0.0936163	0.0148903	0.016879	0.0457757	0	0.305077	0.000194852	0.00602718	0.0012763	0.00192258	0.0352842	0	0.00867837	0.0143818	0	0.0293975	0.0365096	0.00382538	0.884254	0.0230207	0.00799826	0.00891614	0.00397807	0.0401996	0.470973	0.00342427	0.0249126	0.175519	0.113505	0.0961958	0.138847	0.769795	0.00210362	0.0513557	0.00570736	0.00111782	5.18328e-05	0.0136023	0	0.00600561	0.000335955	0.0172704	0
subject_25	0.0164133	0.00403018	0.00185177	0.0046267	0.971843	0.380929	0.0259176	0.0451991	0.0181272	0.0124135	0.271213	0.154187	0.000229012	0.00303043	0.000177392	0.000541859	0	0.00476276	0.00862832	0.0015885	0.0144797	0.0197447	0.0317083	0.00827032	0.0221389	0.0019771	0.00239558	0.0278299	0.0091453	0.0276951	0.298572	0.00319441	0.0279442	0.00729727	0.344411	0.00172456	0	1.06943	0.00203107	0.0886651	0.00769286	0.0188363	0	0.00774045	0	0.00591221	0.000151821	0.0128313	0.0900661
subject_26	0.0375584	0.00111363	0	0.0154104	0.0275389	0.0846364	0.0319407	0.0234154	0.000962462	0.124681	0	0.0258096	0.000117453	0	0.000819605	0.0242525	0.00804516	0	0.00368307	0.00136415	0	0.0695064	0.107758	0	0.535377	0.0883124	0.0438218	0.0395481	0	0.0686408	0.856067	0.00225666	0.0840484	1.54316	0.0331523	0.0631636	0	1.20453	0.144323	0.00508042	0.0228273	0.00866181	0	0.00112275	0.00011432	0.0148831	0.000421109	0.083369	0.0255674
subject_27	0.0731621	0.111131	0	0.0507194	0.186387	6.55265	0.0124374	0.666629	0.00369707	0.066795	0.60913	0.199681	0.033344	0.0264081	0.0302915	0.0131764	0	0	0.0325711	0.062366	0	0.121717	0.188418	0.00763751	1.21527	0.0289088	0.0208665	0.74725	0	0.0904484	1.18414	0.0683382	0.276459	2.56654	0.901421	0.343004	0	1.87196	0.023698	0.190376	0.0776874	0.0116635	0.0114318	0.0306321	0.0046171	0.0893171	0.0153241	0.454744	0.265928
subject_28	0.0465915	0.00188461	0.00169692	0.0282709	0.027571	0.100674	0.0235982	0.0368392	0.0153745	0.0394023	0.141093	0.0665799	0.000575688	0	0.000698777	0.00448832	0.00858066	0.00256499	0.00519075	0.00129806	0.00634617	0.0205816	0.0364433	0.00347958	0.116485	0.00571691	0.0123641	0.0464009	0.0554449	0.0142259	0.230093	0.00871964	0.0668845	0.353627	0.942629	0.0433221	0	1.69512	0.00877387	0.150608	0.00932984	0.0100865	0.00131504	0.0212723	0	0.00613052	7.57973e-05	0.0594942	0.195422
subject_29	0.0525165	0.00124055	0.00179731	0.0141208	0.0434406	0.00116344	0.107492	0.0165302	0.0328921	0.156116	0.0379118	0.0115063	0	0	0.00502317	0.0414189	0.0388058	0	0.00818488	0.00142732	0	0.176941	0.214194	0	0.00492416	0.198323	0.000154176	0.0552473	0	0.0649886	1.23198	0.00113126	0.0155195	2.43081	0.022835	0.0464859	0	1.41626	0.00334616	0.0998349	0.0238444	0.00385619	0	0	0	0.00766015	0.00110781	0.0652086	0.0447539
subject_30	0.0687538	0.00167245	0.00170299	0.0506112	0.0406121	0.0807871	0.0125989	0	0.0231994	0.106302	0.0190987	0.0290632	0	0	0.00639752	0.00105207	0.020855	0	0.00304685	0.00249744	0.00661949	0.0576535	0.135162	0.0652161	0.302687	0.120462	0.0162885	0.0277361	0.190397	0.0224378	0.33433	0.00563355	0.0630429	0.521933	0.0291638	0.125911	0	1.55175	0.0434045	0.0207045	0.0322546	0.00741049	0	0.00498803	0.000907019	0.0103527	0.000299688	0.0111985	0.0221469
subject_31	0.028254	0.00522843	0.00346404	0.00542702	0.00884419	0.022675	0.00201242	0.0104651	0.0149727	0.265836	0	0.0424638	0.000290725	0	0.0030347	0.00208223	0.0157191	0.0702346	0.00578683	0.000396413	0	0.0225144	0.111475	0.00306729	0	0.050752	0.0194996	0.0773095	0	0.0316936	0.99281	0.00643753	0.0346806	2.31708	0.536822	0.00125961	0.521207	1.9298	0.0148517	0.989578	0.0509154	0.0149291	0.00453688	0.0121635	0.0126421	0.0213459	0.000641214	0.328244	0.22961
[truncated: 4 more columns]

## Sheet: 4-6 months
PaperID	Glycolic acid	Dihydroxyacetone	Butyric acid	Threonine	Glycerol	Acetic acid	2-Hydroxyisovaleric acid	Valine	Diethylene glycol	Serine	Glycine	Butanedioic acid	Propanoic acid	Sulfuric acid	Proline	Homoserine	1,2,4-Butanetriol	Methionine	Erythrose	Oxalic acid	GABA	Thymine	Malic acid	4-Hydroxycyclohexylcarboxylic acid	Succinic acid	Erythritol	Ribose (peak 1)	Hydroxyphenylacetic acid	Tyramine	Arabinonic acid	Ribitol (peak 1)	Ribitol (peak 2)	Ribose (peak 2)	18-Oxocorticol	alpha-D-Glucopyranoside	Methyl beta-D-glucopyranoside	Glucose (peak 1)	Glucose (peak 2)	Hydrocinnamic acid	Galactaric acid	2-Hydroxyisocaproic acid	Mannose (peak 1)	Gluconic acid	Galactose (peak 2)	Mannitol (peak 1)	Stearic acid	Fructose	Ribonic acid	Lactose (peak 1)
subject_1	0.0208252	0.00997968	0.00431188	0.00785123	0.0259221	0.881872	0.00914324	0.622411	0.0018008	0.0393509	1.00061	0.0615564	0.000973528	0.0112554	0.00655362	0.0238873	0.0183368	0.0669411	0.0103086	0.0077578	0.0245725	0.0564808	0.0789909	0.0616623	0.186168	0.0712234	0.00375282	0.0269329	0.0412103	0.0819212	0.701377	0.0295695	0.00491385	2.25518	0.11598	0.17415	0.366925	0.927995	0.00577166	0.24214	0.0666966	0.00203221	0.00527917	0.0353256	0.0619999	0.00505832	0.000776353	0.242261	0.000532843
subject_2	0.06182	0.00319815	0	0.0159412	0.166713	0.0536202	0.138091	0.0397304	0.00131835	0.0885132	0.189968	0.0170963	0.000323038	0.00389342	0.00127014	0.00680372	0	0.0657473	0.00975427	0.00142841	0	0.0748822	0.275509	0.0034063	0.0535938	0.0387699	0.00969718	0.0220649	0	0.0334104	1.70031	1.7002	0.214959	0.552281	0.00877964	0.0790103	0	0.438152	0.0015168	0.00668826	0.00661961	0.00316719	0.000806317	0.00703052	0	0.0053159	0	0.0219479	0.00678026
subject_3	0.177178	0.00606792	0	0.0448607	0.0650314	0.0780792	0.0790456	0.367857	0.0190925	0.539382	1.15169	0.0609808	0	0.039965	0.0295909	0.0380609	0.0761993	0	0.00421156	0.00445816	0.0239028	0.242304	0.170882	0.063926	2.1952	0.615914	0.0272742	0.0713558	0	0.190096	2.95648	2.95648	0.038416	0.0164536	0	0.0914858	0.113531	0.331187	0.0272576	0.0153933	0.135556	0.000989546	0.000463016	0.121931	0.000381421	0.0153798	0.000210544	0.0299434	0.0377829
subject_4	0.136354	0.108477	0.00249162	0.078866	0.220832	7.05493	0.0910829	0.68637	0.0161181	0.110214	1.43112	0.0813971	0.00413399	0.0512534	0.0227208	0.00457993	0.025491	0	0.00555703	0.0935132	0	0.132735	0.144945	0.0157117	0.0436309	0.394559	0.00287727	0.100611	5.47868	0.0368816	1.18172	0.013087	0.100877	0.171067	0.0341457	0.029966	0	0.319714	0.0024199	0.0177303	0.035312	0	0.00588031	0	0	0.0473512	0.00115382	0.0130485	1.71581
subject_6	0.051764	0.00135423	0	0.0178717	0.046004	0.0750213	0.207816	0.132679	0.0160379	0.235297	0.0820749	0.0301811	0.000390356	0	0.00629366	0.0421044	0.0172615	0	0.000253059	0.0422355	0.00482755	0.0677553	0.273313	0	1.39867	0.256502	0.0136724	0.0221015	0.15612	0.0498904	0.359923	0.00134965	0.0645526	1.69523	0.0504035	0.0188029	0	0.767027	0.0799105	0.0258311	0.020532	0.0493601	0	0.000823004	0	0.00761446	0.000204779	0.0331348	0.0141551
subject_7	0.0410718	0.00119636	0.00188953	0.0312098	0.0053665	0.0292241	0.0186725	0.043053	0.00174236	0.146119	0.0649107	0.00903669	0.000219247	0	0.00665291	0.00715815	0.00515052	0	0.00568741	0.000659028	0.00154892	0.26906	0.290869	0.0334633	0.574741	0.0781812	0.00173148	0.0221704	0.14274	0.00475893	0.314475	0.00258634	0.276077	0.38839	0.0173216	0.0275282	0	0.203547	0.0124685	0.0230393	0.00144152	0.00255565	0	0.505224	0	0.00266118	0.000802191	0.0121718	0
subject_8	0.419098	0.00811198	0.0110846	0.0047494	0.0780363	0.0353099	0.132372	0	0.0253942	0.0042614	0	0.0440735	0.000270216	0	0.0120285	0.0102158	0	0	0.00166312	0.00320037	0.0647682	0.0333236	0.0352349	0.0123027	0	0.100421	0.00614407	0.334948	0	0.0916743	1.22909	0.024233	0.0834559	0.546122	0.0401793	0.459586	0	1.90774	0.0423008	0.00157004	0.0415104	0.00250578	0.000985424	0.00207827	0	0.115949	0.00230921	0.174807	0.975143
subject_9	0.21326	0.00219492	0.004178	0.015647	0.0204907	0.0191056	0.0636719	0.0253949	0.0086185	0.0745189	0	0.0276919	0.000226819	0	0.00172334	0.00510732	0.0298163	0	0.00461221	0.0100879	0.0160978	0.0360165	0.088645	0.0118396	0.00988506	0.155621	0.0284917	0.0752239	0	0.0388686	1.44652	0.00876538	0.0178994	2.25693	0.00948695	0.0182932	0	3.56517	0.00498068	0.241642	0.011285	0.011982	0.00114642	0.0169463	0	0.0113388	0.000983802	0.346491	0.144682
subject_10	0.114004	0.0851444	0.0163132	0.0766391	1.13044	5.26876	0.075723	0.421935	0.00435851	0.0977313	1.59157	0.0924306	0.00273999	0.0657864	0.0159416	0.0117124	0.0503068	0.00838371	0.0090523	0.0616845	0	0.227315	0.443676	0.0326726	0.695328	0.173927	0.0157499	0.358062	0.00689708	0.119934	1.05656	1.05656	0.157778	9.45325	0.237704	0.0119508	0	3.9806	0.0345686	0.0340364	0.0344731	0.0453745	0.00452745	0.049607	0	0.0303693	0.00431368	0.0598373	1.32526
subject_12	0.0197662	0.0106206	0.00336954	0.0205443	1.9094	0.381312	0.0148577	0.0616117	0.0117878	0.0978848	0.574895	0.153648	0	0.0181005	0.0053544	0.010622	0.0100799	0.0201314	0.0117534	0.00514525	0	0.131748	0.0632141	0.0178499	0.58753	0.09588	0.0149237	0.0236158	1.40237	0.154335	1.70394	0.0064612	0.00712371	4.92138	0.24529	0.0286712	0	5.65257	0.00506155	0.381205	0.0321286	0.00988598	0	0.0344109	0.0327997	0.00990401	0	0.469926	0
subject_13	0.3412	0.00206738	0.00570755	0.000220977	0.0230697	0.0297621	0.0558662	0.00045219	0.00271045	0.00616501	0	0.0257179	0.000453638	0	0.00243147	0.00589275	0	0	0.00580816	0.0175274	0.0283422	0.0345178	0.0735314	0.0202852	0	0.211502	0.0443894	0.135031	0	0.054084	2.26034	0.0164073	0.02431	4.32893	0.0170767	0.00210388	0	6.69065	0.005108	0.473785	0.0148288	0.0236795	0.00197586	0.0265903	0	0.0165851	0.00155738	0.656638	0.269111
subject_14	0.0853207	0.00232247	0.00264845	0.0310729	0.0179118	0.00844922	0.0714777	0.0503376	0.0145266	0.142873	0	0.0296659	0	0	0.00101521	0.00432189	0.0596325	0	0.00341625	0.00264845	0.00385344	0.0375153	0.103759	0.00339393	0.0197701	0.0997405	0.0125939	0.0154169	0	0.0236533	0.632704	0.00112348	0.0114888	0.184919	0.00189716	0.0344825	0	0.439692	0.00485336	0.00949904	0.00774129	0.000284472	0.000316967	0.00730233	0	0.00609248	0.000410221	0.0363431	0.0202528
subject_15	0.0349249	0.00569406	0.00196761	0.00206752	0.0141102	0.105696	0.00573687	0.0289574	0.00110017	0.216383	0	0.0721908	0.00218372	0.000297155	0.000234305	0.011815	0.0248641	0.0235549	0.00527942	0.0104435	0	0.0319062	0.129772	0.000297045	0	0.0484584	0.00104137	0.0351896	0	0.125287	0.61806	0.11074	0.00333262	1.30021	0.359308	0.032122	0	2.63941	0.0341916	0.273321	0.00525157	0.00568397	0.000388225	0.0175495	0	0.00449638	0.000286729	0.757329	0.00766805
subject_16	0.0578388	0.00565634	0	0.0048577	0.126489	0.0919835	0.0771139	0.0774158	0.00590097	0.309569	0	0.123329	0.000501947	0.00089877	0.0108935	0.0699088	0.0234752	0.0898812	0.0113819	0.000925338	0.0238195	0.0365661	0.0920191	0.0294977	0	0.183295	0.00946241	0.0663153	0	0.121816	2.5448	2.546	0.0132583	1.70255	0.0723972	0.105708	0.00904967	4.15313	0.157464	0.373335	0.0705008	0.028835	0	0.026953	0	0.0297663	0.000714283	0.678871	0.0173037
subject_17	0.105664	0.169587	0.00509606	0.000683185	0.0430165	0.0212541	0.204233	0.0113832	0.0680459	0.0127067	0	0.0229228	0.000101269	0	0.00379606	0.0277653	0	0	0.00100652	0.00365032	0.0317774	0.0344961	0.204439	0.00606807	0	0.297379	0.00851833	0.157464	0.0028286	0.0333966	0.557755	0.494692	0.797436	1.71105	0.177607	0.138443	0	1.25578	0.0124017	0.0752391	0.0541749	0.000593389	0	0.00183061	0	0.0335106	0.00305665	0.00987598	0.00406308
subject_18	0.42806	0.00335775	0.00637854	0.000820935	0.102425	0.0298506	0.0849341	0	0.0205042	0.00806005	0	0	0.000511122	0	0.00506413	0.0108723	0.000389099	0	0.00306696	0.0405177	0	0.048997	0.167577	0.00161231	0	0.15939	0.0862178	0.23699	0	0.0472538	1.36865	0.0374382	0.114781	4.7542	0.0270792	0.0776714	0	4.90967	0.142251	0.0482496	0.0345571	0.0558497	0	0.00592849	0	0.0156712	0.00267534	0.0527584	0.0421017
subject_20	0.112031	0.00178123	0.00225142	0.00706375	0.020541	0.093789	0.0359772	0	0.0653699	0.0822268	0.0058063	0.046499	0.000166327	0	0.045397	0.00373305	0.051362	0	0.00224547	0.0181039	0.00207438	0.0301589	0.104062	0.208038	0.0463376	0.119604	0.0114108	0.038478	0	0.0131785	1.17845	0.00254154	0.0181367	0.151775	0.166671	0.111221	0	0.539111	0.117459	0.0276154	0.00668648	0.0052851	0	0.00844835	0	0.00622504	0.00020443	0.248147	0.0109638
subject_21	0.385786	0.00870448	0.000432993	0.0966009	0.0325541	1.98777	0.019442	0	0.00256939	0.0576006	0.135274	0.0644464	0.000676291	0	0.0134526	0	0.0186296	0.1051	0.00454948	0.00860948	0.0378717	0.118664	0.155855	0.00689837	0.0697845	0.00827342	0.010891	0.210068	0.00766678	0.0197691	1.14217	0.00617136	0.0800986	0.509084	0	0.0584169	0	1.48067	0.0137213	0.133951	0.005921	0.0181466	0.00625449	0.0146723	0	0.0174969	0.00202599	0.00588762	0.00635207
subject_22	0.187081	0.00561146	0	0.00681864	0.097331	0	0.0322414	0.0161169	0.00798291	0.403785	0	0.0611591	0.00323213	0	0.000341142	0.0422791	0.0257035	0.0909841	0.0118577	0.00308602	0	0.0371932	0.0814177	0.0955435	0	0.083739	0.0184264	0.0713359	0	0.114126	2.68453	2.68429	0.0141755	4.09047	0.0845669	0.040267	0	4.49721	0.677179	0.317149	0.0239309	0.024913	0	0.0289233	0.000267459	0.0336309	0.00081749	0.564508	0.111917
subject_23	0.189723	0.0114791	0.00807441	0.00375067	0.00669978	0.0159899	0.0289652	0	0.00803072	0.000790059	0	0.0373396	0	0	0.00337288	0.024603	0.0211084	0.000671865	0.00254313	0.0117194	0.0244331	0.027316	0.282009	0.00168227	0	0.0537411	0.0149232	0.201759	0.00409918	0.0596095	1.72065	0.0124435	0.0490873	5.66577	0.219224	0.0243899	0	5.75717	0.623046	0.0203905	0.0341154	0.015824	0.010875	0.00242472	0	0.0189784	0.00064931	0.319695	0.0458592
subject_24	0.078326	0.000600658	0.00264225	0.0282369	0.0230317	0.0506684	0.0827143	0.0337564	0.0114176	0.174387	0	0.144954	0.00012768	0	0.00156873	0.00310493	0.0245844	0	0.0219349	0.00238385	0	0.0217131	0.132048	6.40156e-05	0.567307	0.0143342	0.0206575	0.0163632	0.11619	0.0297214	0.461566	0.00573091	0.532465	0.189201	0.0850034	0.0421953	0	1.15088	0.0225033	0.0277357	0.00522113	0.00193112	0.000433188	0.0209551	0	0.0128868	0.000138096	0.0500447	0.0219267
subject_25	0.0452197	0.00150267	0.00198919	0.0136074	0.0227297	0.47035	0.0425608	0	0.0191933	0.0163902	0.062141	0.0204963	0.00119106	0	0.00118719	0.000614052	0.00746676	0.0100981	0.00712916	0.00342377	0.00926493	0.0301877	0.0659727	0.0664	0.00612242	0.0100406	0.00328939	0.0234309	0.00146742	0.0257285	0.202218	0.0156255	0.163437	0.0987544	0.411998	0.175772	0	1.81029	0.00596701	0.11786	0.00609921	0.0254553	0.000162798	0.0108673	0	0.00421491	5.11751e-05	0.0180791	0.0511843
subject_26	0.0444188	0.00267598	0	0.0112829	0.03223	0	0.26907	0.0314892	0.00193207	0.195723	0	0.0125507	0.000131382	0	0.00252981	0.0211905	0.0628115	0	0.00954219	0.00054947	0.00787581	0.127347	0.15295	0.00908238	0.381607	0.079314	0.0413424	0.0254629	0.166566	0.049454	1.12035	0.00249685	0.106208	1.99347	0.0164039	0.0912295	0	0.994424	0.00581755	0.00564795	0.000445922	0.00488418	0	0.00281599	0.000630376	0.0118016	0.000211185	0.197362	0
subject_28	0.0536952	0.000409847	0.00176636	0.0231355	0.00983943	0.0562867	0.0373251	0.0140355	0.00902434	0.0248831	0.00607898	0.00496225	0.000285459	0	0.000681193	0.00496124	0.0133882	0.00297994	0.00606368	0.00141301	0.00921017	0.0167875	0.0201891	0.00159499	0.032804	0.000641966	0.0131561	0.0237196	0.0331059	0.0188924	0.279909	0.00616904	0.055969	0.231114	0.196433	0.025734	0	0.922077	0.00902018	0.0457936	0.00587894	0.00207536	0.000267226	0.0221783	0	0.00444853	0.000227473	0.016384	0.00395436
subject_29	0.0498657	0.0839488	0	0.00844479	0.0247734	0.00536196	0.126781	0.0132989	0.0376246	0.154009	0.053812	0.00922238	0.00022172	0	0.00509845	0.032911	0.0455251	0	0.0275294	0.00263701	0	0.124758	0.385618	0	0.445603	0.10525	0.00769048	0.0390314	0	0.0335503	0.383622	0.00176342	0.0162043	0.575282	0.00480537	0.0273385	0	0.260645	0.00567126	0.0365034	0.0266053	0.00285756	0.000442274	0.00217663	5.48722e-05	0.00792036	0.000596038	0.0190194	0.0207666
subject_30	0.0858702	0.000537129	0.00305179	0.0328998	0.043079	0.0124427	0.0879998	0	0.0201464	0.143067	0.0227966	0.0265336	0	0	0.00596257	0.00726695	0.0242723	0	0.00820141	0.00195426	0	0.0403539	0.104429	0.00130192	0.0627421	0.131022	0.0222113	0.0292438	0.0982686	0.0518488	0.747644	0.00815694	0.105571	0.876133	0.0410368	0.297632	0	3.27303	0.00733431	0.172569	0.00722263	0.00932268	0	0.0191619	0	0.0092315	0.000508402	0.23044	0.0278803
subject_31	0.0538522	0.0448026	0	0.00665125	0.0756311	0.0486727	0.101948	0.0453574	0.0217628	0.231789	0.026906	0.0662757	0.000361833	0.000449385	0.00799596	0.0514099	0.0345002	0.0449406	0.0194556	0.00178117	0.0119097	0.0806623	0.238818	0.0147489	0.222802	0.144272	0.00857644	0.0526733	0	0.0776833	1.46421	1.27388	0.0147313	1.13891	0.0386013	0.0665232	0.00452483	2.20689	0.0815677	0.204919	0.048553	0.0158463	0.000221137	0.0145648	2.74361e-05	0.0188433	0.00065516	0.348945	0.0190352
[truncated: 4 more columns]
