# Supplementary material for: Multi-omics analysis reveals the influence of genetic and environmental risk factors on developing gut microbiota in infants at risk of celiac disease
Source: Microbiome. 2020 Sep 11;8:130. doi: 10.1186/s40168-020-00906-w (PMC7488762; doi:10.1186/s40168-020-00906-w)
Supplement: Supplementary file 7 — Additional file 6: Supplementary text describing details of data analysis methods. [file 40168_2020_906_MOESM6_ESM.zip]

Archive with 1 entries (1 files):
- AdditionalFile6.docx
