# Supplementary material for: Multi-omics analysis reveals the influence of genetic and environmental risk factors on developing gut microbiota in infants at risk of celiac disease
Source: Microbiome. 2020 Sep 11;8:130. doi: 10.1186/s40168-020-00906-w (PMC7488762; doi:10.1186/s40168-020-00906-w)
Supplement: Supplementary file 9 — Additional file 8: Functional categorization of pathways with significantly altered abundances. [file 40168_2020_906_MOESM8_ESM.xlsx]

## Sheet: Read Me
Multi-omics analysis reveals the influence of genetic and environmental risk factors on developing gut microbiota in infants at risk of celiac disease
Microbiome Journal, 2020
Functional categorization of pathways with significantly altered abundances.
MaAsLin_Pathways	Significant pathways identified with MaAsLin
Cross_Sectional_Pathways	Significant pathways identified with with corss-sectoinal analysis
Longitudinal_Pathways	Significant pathways identified with with longitudinal analysis

## Sheet: MaAsLin_Pathways
Pathways_Category	Pathways_Name	Genetic_Risk = Standard (Enroll)	Genetic_Risk = Standard (3_Month)	Genetic_Risk = Standard (4-6_Month)	Genetic_Risk = High (Enroll)	Genetic_Risk = High (3_Month)	Genetic_Risk = High (4-6_Month)	Antibiotic_Exposure = Yes (Enroll)	Antibiotic_Exposure = Yes (3_Month)	Antibiotic_Exposure = Yes (4-6_Month)	Feeding_Type = Formula (Enroll)	Feeding_Type = Formula (3_Month)	Feeding_Type = Formula (4-6_Month)	Feeding_Type = Both (Enroll)	Feeding_Type = Both (3_Month)	Feeding_Type = Both (4-6_Month)	Delivery_Mode = C-Section (Enroll)	Delivery_Mode = C-Section (3_Month)	Delivery_Mode = C-Section (4-6_Month)
Amino Acid Metabolism	Valine__leucine_and_isoleucine_degradation	0	0	0	0	0	0	0	-0.1	0	0	0.09	0	0	0.13	0.13	0	0	0
Amino Acid Metabolism	Lysine_degradation	0	0	0	0	0	0	0	-0.1	0	0	0.09	0	0	0.13	0.11	0	0	0
Amino Acid Metabolism	Tryptophan_metabolism	0	0	0	0	0	0	0	-0.1	0	0	0.1	0	0	0.14	0.12	0	0	0
Amino Acid Metabolism	Phenylalanine_metabolism	0	0	0	0	0	0	0	-0.09	-0.04	0	0.13	0	0	0.09	0.15	0	0	0
Amino Acid Metabolism	Alanine__aspartate_and_glutamate_metabolism	0	0	0	0.1	0	0	0	0.09	0	0	0	0	0	0	0	0	0	0
Amino Acid Metabolism	Arginine_and_proline_metabolism	0	0	0	0	0	0	0	0	0	-0.02	0	0	0	0	0	0	0	0
Amino Acid Metabolism	Histidine_metabolism	0	0	0	0	0	-0.04	0	0	0	0	0	0	0	0	0	0	0	0
Amino acid metabolism	Arginine_biosynthesis	0	0	0	0	0	0	0	0.06	0	0	0	0	0	0	0	0	0	0
Amino Acid Metabolism	Valine__leucine_and_isoleucine_biosynthesis	0	0	0	0	0	0	0	0.04	0	0	0	0	0	0	0	0	0	0
Amino Acid Metabolism	Cysteine_and_methionine_metabolism	0	0	0	0	0	0	0	0.03	0	0	0	0	0	-0.02	-0.02	0	0	0
Amino Acid Metabolism	Lysine_biosynthesis	0	0	0	0	0	0	0	0.03	0	0	0	0	0	-0.03	0	0	0	0
Amino Acid Metabolism	Phenylalanine__tyrosine_and_tryptophan_biosynthesis	0	0	0	0	0	-0.07	0	0.04	0	0	0	0	0	0	0	0	0	0
Amino Acid Metabolism	Tyrosine_metabolism	0	0	0	0	0	-0.04	0	0.04	0	0	0	0	0	0	0	0	0	0
Amino Acid Metabolism	Glycine__serine_and_threonine_metabolism	0	0.04	0	0	0	0	0	0.04	0	-0.04	-0.05	0	0	-0.03	-0.04	0	0	0
Biosynthesis of Other Secondary Metabolites	Phenylpropanoid_biosynthesis	0	0	0	0	0	0	0	-0.04	0	0	0.04	0	0	0.05	0.04	0	0	0
Biosynthesis of Other Secondary Metabolites	Aflatoxin_biosynthesis	0	0	0	0	0	0	0	0	0	0	0	0	0	0	0	0	0.05	0
Biosynthesis of other secondary metabolites	Monobactam_biosynthesis	0	0	0	0	0	0	0	0	0	0	-0.02	0	0	0	0	0	0	0
Biosynthesis of Other Secondary Metabolites	Neomycin__kanamycin_and_gentamicin_biosynthesis	0	0	0	0	0	0	0	-0.03	0	0	0.02	0	0	0.02	0.03	0	0	0
Biosynthesis of other secondary metabolites	Carbapenem_biosynthesis	0	0	0	0	0	0	0	0.04	0	-0.02	0	0	0	0	0	0	0	0
Biosynthesis of Other Secondary Metabolites	Novobiocin_biosynthesis	0	0	0	0	0	-0.04	0	0.05	0	0	0	0	0	0	0	0	0	0
Biosynthesis of Other Secondary Metabolites	Tropane__piperidine_and_pyridine_alkaloid_biosynthesis	0	0	0	0	0	-0.04	0	0.05	0	0	0	0	0	0	0	0	0	0
Carbohydrate Metabolism	Butanoate_metabolism	0	0	0	0	0	0	0	-0.08	0	0	0.07	0	0	0.11	0.13	0	0	0
Carbohydrate Metabolism	Fructose_and_mannose_metabolism	0	0	0	0	0	0	0	0	0	-0.08	-0.09	0	0	-0.06	-0.07	-0.06	0	0
Carbohydrate Metabolism	Glycolysis___Gluconeogenesis	0	0	0	0	0	0	0	0.07	0	-0.08	-0.13	0	0	-0.1	-0.13	0	0	0
Carbohydrate Metabolism	Pentose_phosphate_pathway	0	0	0	0	0	0	0	0.06	0	-0.05	-0.12	0	0	-0.1	-0.1	0	0	0
Carbohydrate Metabolism	Ascorbate_and_aldarate_metabolism	0	0	0	0	0	0	0	-0.05	0	0	0.05	0	0	0.06	0.1	0	0	0
Carbohydrate Metabolism	Glyoxylate_and_dicarboxylate_metabolism	0	0.03	0	0	0	0	0	0	0	-0.02	-0.04	0	0	0	0	0	0	0
Carbohydrate Metabolism	Pyruvate_metabolism	0	0	0	0	0	0	0	0	0	0	0	0	0	0	0	0	0.02	0
Carbohydrate Metabolism	Pentose_and_glucuronate_interconversions	0	0	0	0	0	0	0	0	0	0	0	0	0	0	0	0	-0.02	0
Carbohydrate Metabolism	C5_Branched_dibasic_acid_metabolism	0	0	0	0	0	-0.04	0	0	0	0	0	0	0	0	0	0	-0.03	0
Carbohydrate Metabolism	Amino_sugar_and_nucleotide_sugar_metabolism	0	0	0	0	0	0	0	0.04	0	0	0	0	0	0	0	0	0	0
Carbohydrate Metabolism	Inositol_phosphate_metabolism	0	0	0	0.02	0	-0.05	0	0.05	0	0	-0.02	0	0	0	0	0	0	0
Carbohydrate Metabolism	Galactose_metabolism	0	0	0	0	0	0	0	0	0.02	0	-0.06	-0.04	0	-0.03	-0.03	-0.02	0	0
Carbohydrate Metabolism	Propanoate_metabolism	0	-0.02	0	0	0	0	0	-0.03	0	0.11	0.03	0	0.04	0.02	0	0	0.02	0
Energy Metabolism	Methane_metabolism	0	0	0	0	0	0	0	0	0	-0.06	-0.13	0	0	-0.07	-0.06	0	0	0
Energy Metabolism	Carbon_fixation_in_photosynthetic_organisms	0	0	0	0	0	0	0	0	0	-0.05	-0.06	0	0	-0.03	0	0	0	0
Energy Metabolism	Sulfur_metabolism	0	0	0	-0.05	0	0	0	0	0	-0.04	0	0	0	0	0	0	0	0
Energy Metabolism	Reductive_carboxylate_cycle__CO2_fixation_	0	0	0	0	0	0	0	-0.04	0	0.05	0	0	0	0	0	0	0	0
Energy Metabolism	Oxidative_phosphorylation	0	0	0	0	0	0	0	0.06	0	0	-0.05	0	0	-0.04	-0.04	0	0	0
Energy Metabolism	Photosynthesis	0	0	0	0	0	0	0	0.05	0	0	-0.05	0	0	-0.05	-0.04	0	0	0
Glycan Biosynthesis and Metabolism	Glycosaminoglycan_degradation	0	0	0	0	0	0	0	-0.04	0	0	0	0	0	0.05	0.07	0	0	0
Glycan Biosynthesis and Metabolism	Glycosphingolipid_biosynthesis___ganglio_series	0	0	0	0	0	0	0	-0.04	0	0	0	0	0	0.05	0.07	0	0	0
Glycan Biosynthesis and Metabolism	Other_glycan_degradation	0	0	0	0	0	0	0	-0.04	0	0	0	0	0	0.05	0.07	0	0	0
Glycan biosynthesis and metabolism	Mannose_type_O_glycan_biosynthesis	0	0	0	0	0	0	0	0	0	-0.01	0	0	-0.01	0	0	0	0	0
Glycan Biosynthesis and Metabolism	Glycosphingolipid_biosynthesis___globo_series	0	0	0	0	0	0	0	-0.02	0	0	0	0	0	0.02	0.03	0	0	0
Glycan Biosynthesis and Metabolism	High_mannose_type_N_glycan_biosynthesis	0	0	0	0	0	0	0	-0.02	0	0	0	0	0	0.02	0.03	0	0	0
Glycan Biosynthesis and Metabolism	Lipopolysaccharide_biosynthesis	0	0	0	0	0	0	0	-0.04	0	0	0	0	0	0	0	0	0	0
Glycan Biosynthesis and Metabolism	Peptidoglycan_biosynthesis	0	0	0	0	0	-0.08	0	0.04	0	0	0	0	0	-0.02	0	0	0	0
Lipid Metabolism	Fatty_acid_metabolism	0	0	0	0	0	0	0	-0.12	0	0	0.1	0	0	0.15	0.14	0	0	0
Lipid Metabolism	Fatty_acid_elongation_in_mitochondria	0	0	0	0	0	0	0	-0.11	0	0	0.1	0	0	0.14	0.14	0	0	0
Lipid Metabolism	alpha_Linolenic_acid_metabolism	0	0	0	0	0	0	0	-0.11	0	0	0.1	0	0	0.14	0.14	0	0	0
Lipid Metabolism	Primary_bile_acid_biosynthesis	0	0	0	0	0	0	0	-0.1	0	0	0.09	0	0	0.13	0.13	0	0	0
Lipid Metabolism	Sphingolipid_metabolism	0	0	0	0	0	0	0	0	0	0	0	0	0	0.04	0.07	0	0	0
Lipid Metabolism	Glycerolipid_metabolism	0	0	0	0	0	0	0	-0.03	0	0	0	0	0	0.01	0	0	0.03	0.01
Lipid Metabolism	Lipoic_acid_metabolism	0	0	0	-0.02	0	0	0	0	0	0	0	0	0	0	0	0	0	0
Lipid Metabolism	Arachidonic_acid_metabolism	0	0	0	0	0	0	0	-0.01	0	0	0.01	0	0	0.01	0.01	0	0	0
Lipid Metabolism	Glycerophospholipid_metabolism	0	-0.02	0	0	0	0	0	-0.03	0	0.02	0.03	0	0	0.02	0	0	0	0
Lipid Metabolism	Fatty_acid_biosynthesis	0	0	0	0	0	0	0	0	0	0	-0.04	0	0	0	-0.04	0	0.05	0
Metabolism of Cofactors and Vitamins	Folate_biosynthesis	0	0	0	0	0	0	0	0	0	-0.05	-0.04	0	0	0	0	0	0	-0.04
Metabolism of Cofactors and Vitamins	Porphyrin_and_chlorophyll_metabolism	0	0	0	0	0	0	0	0.01	0	-0.02	-0.03	0	0	-0.03	0	0	0	0
Metabolism of Cofactors and Vitamins	Biotin_metabolism	0	0	0	0	0	0	0	0	0	-0.03	0	0	0	0	0	0	0	0
Metabolism of Cofactors and Vitamins	Nicotinate_and_nicotinamide_metabolism	0	0	0	0	0	0	0	0	0	0	0	0	0	-0.01	0	0	0	0
Metabolism of Cofactors and Vitamins	Ubiquinone_and_other_terpenoid_quinone_biosynthesis	0	0	0	0	0	-0.03	0	-0.02	0	0	0	0	0	0	0.02	0	0	0
Metabolism of Cofactors and Vitamins	Thiamine_metabolism	0	0	0	0	0	0	0	0.04	0	0	0	0	0	0	-0.02	0	0	0
Metabolism of Cofactors and Vitamins	One_carbon_pool_by_folate	0	0	0	0	0	0	0	0.06	0	-0.04	-0.09	0	0	-0.07	-0.04	0	0	0
Metabolism of Cofactors and Vitamins	Riboflavin_metabolism	0	0	0	0	0	0	0	0	0	-0.07	0	0	0	0	0	0	0	-0.09
Metabolism of Other Amino Acids	beta_Alanine_metabolism	0	0	0	0	0	0	0	-0.11	0	0	0.07	0	0	0.09	0.08	0	0	0
Metabolism of Other Amino Acids	Cyanoamino_acid_metabolism	0	0.02	0	0	0	0	0	0.04	0.03	-0.08	-0.14	0	-0.04	-0.04	-0.04	0	0	0
Metabolism of Other Amino Acids	Selenoamino_acid_metabolism	0	0.02	0	0	0	0	0	0	0	-0.03	0	0	0	0	0	0	0	0
Metabolism of Other Amino Acids	D_Glutamine_and_D_glutamate_metabolism	0	0	0	0	0	-0.05	0	0	0	0	0	0	0	0	0	0	0	0
Metabolism of Other Amino Acids	D_Alanine_metabolism	0	0	0	0	0	0	0	0.04	0	0	0	0	0	-0.02	0	0	0	0
Metabolism of Other Amino Acids	Taurine_and_hypotaurine_metabolism	0	0	0	0	0	0	0	0.05	0	0	-0.01	0	0	-0.02	0	0	0	0
Metabolism of Other Amino Acids	Phosphonate_and_phosphinate_metabolism	0	0	0	0	0	0	0	0	0	0	-0.04	0	0	-0.03	-0.06	0	0	0
Metabolism of Terpenoids and Polyketides	Geraniol_degradation	0	0	0	0	0	0	0	-0.11	0	0	0.1	0	0	0.14	0.14	0	0	0
Metabolism of Terpenoids and Polyketides	Limonene_and_pinene_degradation	0	0	0	0	0	0	0	-0.1	0	0	0.09	0	0	0.13	0.13	0	0	0
Metabolism of Terpenoids and Polyketides	Zeatin_biosynthesis	0	0	0	0	0	-0.02	0	0.01	0	0	0	0	0	0	0	0	0	0
Metabolism of Terpenoids and Polyketides	Terpenoid_backbone_biosynthesis	0	0	0	0	0	0	0	0.02	0	0	0	0	0	0	0	0	0	0
Nucleotide Metabolism	Pyrimidine_metabolism	0	0	0	0.09	0	0	0	0.07	0	0	0	0	0	-0.05	0	0	0	0
Nucleotide Metabolism	Purine_metabolism	0	0	0	0	0	0	0	0.03	0	0	0	0	0	-0.04	0	0	0	0
Translation	Aminoacyl_tRNA_biosynthesis	0	0	0	0	0	0	0	0.04	0	0	0	0	0	-0.04	0	0	0	0
Xenobiotics Biodegradation and Metabolism	Benzoate_degradation_via_hydroxylation	0	0	0	0	0	0	0	-0.11	0	0	0.1	0	0	0.14	0.17	0	0	0
Xenobiotics Biodegradation and Metabolism	1_4_Dichlorobenzene_degradation	0	0	0	0	0	0	0	-0.09	0	0	0.09	0	0	0.13	0.13	0	0	0
Xenobiotics Biodegradation and Metabolism	2_4_Dichlorobenzoate_degradation	0	0	0	0	0	0	0	-0.1	0	0	0.09	0	0	0.13	0.13	0	0	0
Xenobiotics Biodegradation and Metabolism	Caprolactam_degradation	0	0	0	0	0	0	0	-0.1	0	0	0.09	0	0	0.13	0.13	0	0	0
Xenobiotics Biodegradation and Metabolism	Ethylbenzene_degradation	0	0	0	0	0	0	0	-0.05	0	0	0.04	0	0	0.06	0.05	0	0	0
Xenobiotics Biodegradation and Metabolism	Biphenyl_degradation	-0.06	0	0	-0.06	0	0	0	0	0	0	0	0	0	0	0.07	0	0	0
Xenobiotics Biodegradation and Metabolism	Toluene_and_xylene_degradation	-0.06	0	0	-0.06	0	0	0	0	0	0	0	0	0	0	0.07	0	0	0
Xenobiotics Biodegradation and Metabolism	Atrazine_degradation	0	0	0	0	0	0	0	0	0	0	0	0	-0.04	0	0	0	0	0

## Sheet: Cross_Sectional_Pathways
KEGG Pathway Category	Pathways Name	Enroll: Exposed(n=17) vs. Not-exposed(n=7)	3_Month: Exposed(n=19) vs. Not-exposed(n=7)	4-6_Month: Exposed(n=17) vs. Not-exposed(n=6)
Amino Acid Metabolism	Lysine degradation	1.17321	0	0
Amino Acid Metabolism	Phenylalanine metabolism	0.764958	0	0
Amino Acid Metabolism	Tryptophan metabolism	1.17987	0	0
Amino Acid Metabolism	Valine, leucine and isoleucine degradation	1.26777	0	0
Biosynthesis of Other Secondary Metabolites	Neomycin, kanamycin and gentamicin biosynthesis	1.19351	0	0
Biosynthesis of Other Secondary Metabolites	Phenylpropanoid biosynthesis	1.22146	0	0
Biosynthesis of Other Secondary Metabolites	Streptomycin biosynthesis	1.24514	0	0
Carbohydrate Metabolism	Ascorbate and aldarate metabolism	1.23186	0	0
Carbohydrate Metabolism	Butanoate metabolism	1.11231	0	0
Carbohydrate Metabolism	C5-Branched dibasic acid metabolism	0.564937	0	0
Carbohydrate Metabolism	Glyoxylate and dicarboxylate metabolism	0	0	0.360496
Carbohydrate Metabolism	Pentose and glucuronate interconversions	0	0	0.418429
Carbohydrate Metabolism	Propanoate metabolism	0.62191	0	0
Energy Metabolism	Reductive carboxylate cycle (CO2 fixation)	0.469114	0	0
Glycan Biosynthesis and Metabolism	Glycosaminoglycan degradation	1.15357	0	0
Glycan Biosynthesis and Metabolism	Glycosphingolipid biosynthesis - ganglio series	1.15357	0	0
Glycan Biosynthesis and Metabolism	Glycosphingolipid biosynthesis - globo series	1.27042	0	0
Glycan Biosynthesis and Metabolism	High-mannose type N-glycan biosynthesis	1.27042	0	0
Glycan Biosynthesis and Metabolism	Other glycan degradation	1.15357	0	0
Lipid Metabolism	Arachidonic acid metabolism	1.24329	0	0
Lipid Metabolism	Fatty acid elongation in mitochondria	1.26777	0	0
Lipid Metabolism	Fatty acid metabolism	1.26328	0	0
Lipid Metabolism	Glycerophospholipid metabolism	0.612959	0	0
Lipid Metabolism	Primary bile acid biosynthesis	1.27197	0	0
Lipid Metabolism	Sphingolipid metabolism	1.12495	0	0
Lipid Metabolism	alpha-Linolenic acid metabolism	1.26777	0	0
Metabolism of Other Amino Acids	Selenoamino acid metabolism	0	0	0.343184
Metabolism of Terpenoids and Polyketides	Geraniol degradation	1.26777	0	0
Metabolism of Terpenoids and Polyketides	Limonene and pinene degradation	1.27197	0	0
Xenobiotics Biodegradation and Metabolism	1,4-Dichlorobenzene degradation	1.27155	0	0
Xenobiotics Biodegradation and Metabolism	2,4-Dichlorobenzoate degradation	1.27197	0	0
Xenobiotics Biodegradation and Metabolism	Benzoate degradation via hydroxylation	1.26021	0	0
Xenobiotics Biodegradation and Metabolism	Biphenyl degradation	0	0	1.23858
Xenobiotics Biodegradation and Metabolism	Caprolactam degradation	1.27197	0	0
Xenobiotics Biodegradation and Metabolism	Ethylbenzene degradation	1.24772	0	0
Xenobiotics Biodegradation and Metabolism	Toluene and xylene degradation	0	0	1.23858

## Sheet: Longitudinal_Pathways
KEGG Pathway Category	Pathway Name	Exposed: 3_Month(n=15) vs. Enroll(n=15)	Exposed: 4_6_Month(n=15) vs. 3_Month(n=15)	Exposed: 4_6_Month(n=15) vs. Enroll(n=15)		Notxposed: 3_Month(n=15) vs. Enroll(n=15)	Notexposed: 4_6_Month(n=15) vs. 3_Month(n=15)	Notxposed: 4_6_Month(n=15) vs. Enroll(n=15)
Biosynthesis of other secondary metabolites	Monobactam biosynthesis	0	0	0		0	0	-0.254198
Carbohydrate Metabolism	Pentose and glucuronate interconversions	0	0	0		0	0	-0.342322
Carbohydrate Metabolism	Fructose and mannose metabolism	0	0	0		0	0	-0.274866
Carbohydrate Metabolism	Glycolysis / Gluconeogenesis	0	0	0		-0.151712	0	0
Energy Metabolism	Carbon fixation in photosynthetic organisms	0	0	0		0	0	-0.238364
Energy Metabolism	Methane metabolism	0	0	0		0	0	-0.285033
Energy Metabolism	Sulfur metabolism	0	0	0		-0.299765	0	-0.368813
Lipid Metabolism	Ether lipid metabolism	0	0.373654	0		0	0	0
Metabolism of Cofactors and Vitamins	Biotin metabolism	0	0	0		0	0	-0.382918
Metabolism of Cofactors and Vitamins	Lipoic acid metabolism	0	0	0		-0.292065	0	-0.354365
Metabolism of Other Amino Acids	Phosphonate and phosphinate metabolism	0	0	0		0	0	-0.475132
Metabolism of Terpenoids and Polyketides	Zeatin biosynthesis	0	0	0		-0.277474	0	0
